# Supplementary material for: MDAKRLS: Predicting human microbe-disease association based on Kronecker regularized least squares and similarities
Source: J Transl Med. 2021 Feb 12;19:66. doi: 10.1186/s12967-021-02732-6 (PMC7881563; doi:10.1186/s12967-021-02732-6)
Supplement: Supplementary file 1 — Additional file 1. The prediction results of the top 20 associated microbes with Obesity, Type 1 diabetes and Type 2 diabetes. [file 12967_2021_2732_MOESM1_ESM.xlsx]

## Sheet: Type 1 diabetes
Prediction results of the top 20 associated microbes with Type 1 diabetes
Rank	Microbe	Score
1	'Proteobacteria'	0.0778919
2	'Clostridium difficile'	0.0666634
3	'Helicobacter pylori'	0.0662689
4	'Bacteroidetes'	0.0614276
5	'Prevotella'	0.0587747
6	'Firmicutes'	0.05323
7	'Clostridium coccoides'	0.0434375
8	'Actinobacteria'	0.0422416
9	'Staphylococcus aureus'	0.0387233
10	'Lachnospiraceae'	0.0334252
11	'Clostridia'	0.0312376
12	'Haemophilus'	0.0305295
13	'Lactobacillus'	0.0304158
14	'Bacteroides'	0.0302124
15	'Enterobacteriaceae'	0.029669
16	'Veillonella'	0.0271149
17	'Bifidobacterium'	0.0258111
18	'Staphylococcus'	0.0237037
19	'Enterococcus'	0.0218652
20	'Klebsiella'	0.0218652

## Sheet: Type 2 diabetes
Prediction results of the top 20 associated microbes with Type 2 diabetes
Rank	Microbe	Score
1	'Proteobacteria'	0.0843234
2	'Prevotella'	0.0724067
3	'Clostridium difficile'	0.068753
4	'Bacteroidetes'	0.0684001
5	'Helicobacter pylori'	0.0678981
6	'Firmicutes'	0.0594536
7	'Actinobacteria'	0.0503182
8	'Staphylococcus aureus'	0.0447799
9	'Lachnospiraceae'	0.0411906
10	'Clostridium coccoides'	0.0404042
11	'Haemophilus'	0.0400416
12	'Enterobacteriaceae'	0.0347189
13	'Bacteroides'	0.0336663
14	'Staphylococcus'	0.030271
15	'Veillonella'	0.0301021
16	'Fusobacterium'	0.0281807
17	'Lactobacillus'	0.0280198
18	'Stenotrophomonas maltophilia'	0.0266312
19	'Bifidobacterium'	0.0259976
20	'Clostridia'	0.0255003

## Sheet: Obesity
Prediction results of the top 20 associated microbes with Obesity
Rank	Microbe	Score
1	'Proteobacteria'	0.0946176
2	'Prevotella'	0.0725751
3	'Bacteroidetes'	0.0703297
4	'Clostridium difficile'	0.068484
5	'Helicobacter pylori'	0.0676664
6	'Firmicutes'	0.0601823
7	'Clostridium coccoides'	0.0504471
8	'Actinobacteria'	0.0502898
9	'Lachnospiraceae'	0.0409686
10	'Haemophilus'	0.0399509
11	'Lactobacillus'	0.0385733
12	'Clostridia'	0.0364453
13	'Staphylococcus aureus'	0.0358996
14	'Enterobacteriaceae'	0.0348495
15	'Bacteroides'	0.033413
16	'Staphylococcus'	0.0304101
17	'Veillonella'	0.0300517
18	'Stenotrophomonas maltophilia'	0.028919
19	'Fusobacterium'	0.0279011
20	'Bifidobacterium'	0.0259583
