# Supplementary material for: MDAKRLS: Predicting human microbe-disease association based on Kronecker regularized least squares and similarities
Source: J Transl Med. 2021 Feb 12;19:66. doi: 10.1186/s12967-021-02732-6 (PMC7881563; doi:10.1186/s12967-021-02732-6)
Supplement: Supplementary file 2 — Additional file 2. We further used MDAKRLS to rank all candidate microbes for all the diseases involved in HMDAD. The prediction results may help biomedical researchers conduct experimental validation and follow-up research. [file 12967_2021_2732_MOESM2_ESM.xlsx]

## Sheet: Sheet1
	Disease name	Microbe name	Score
1	'Type 1 diabetes'	'Actinobacillus'	0.774224
2	'Type 1 diabetes'	'Akkermansia'	0.774224
3	'Type 1 diabetes'	'Anaerostipes'	0.774224
4	'Type 1 diabetes'	'Bacillus'	0.774224
5	'Type 1 diabetes'	'Bacterium ASF500'	0.774224
6	'Type 1 diabetes'	'Bacterium Ba2'	0.774224
7	'Type 1 diabetes'	'Bacterium G100VIII'	0.774224
8	'Type 1 diabetes'	'Bacterium ic1258'	0.774224
9	'Type 1 diabetes'	'Bacterium ic1296'	0.774224
10	'Type 1 diabetes'	'Bacterium ic1379'	0.774224
11	'Type 1 diabetes'	'Bacterium MB7-1'	0.774224
12	'Type 1 diabetes'	'Bacterium mpn-isolate group 22'	0.774224
13	'Type 1 diabetes'	'Bacterium mpn-isolate group 27'	0.774224
14	'Type 1 diabetes'	'Bacterium ''New Zealand B'''	0.774224
15	'Type 1 diabetes'	'Bacterium YE62'	0.774224
16	'Type 1 diabetes'	'Bacteroidaceae bacterium Smarlab 3301643'	0.774224
17	'Type 1 diabetes'	'Bacteroides thetaiotaomicron'	0.774224
18	'Type 1 diabetes'	'Butyrate-producing bacterium L1-810'	0.774224
19	'Type 1 diabetes'	'Butyrate-producing bacterium M104/1'	0.774224
20	'Type 1 diabetes'	'Butyrate-producing bacterium M50/1'	0.774224
21	'Type 1 diabetes'	'Butyrate-producing bacterium PH05YB02'	0.774224
22	'Type 1 diabetes'	'Butyrate-producing bacterium PH07AY3'	0.774224
23	'Type 1 diabetes'	'Butyrate-producing bacterium PH07BY04'	0.774224
24	'Type 1 diabetes'	'Butyrate-producing bacterium SM4/1'	0.774224
25	'Type 1 diabetes'	'Butyrate-producing bacterium SR1/5'	0.774224
26	'Type 1 diabetes'	'Butyrate-producing bacterium SSC/2'	0.774224
27	'Type 1 diabetes'	'Clostridia bacterium TSW07CA7'	0.774224
28	'Type 1 diabetes'	'Clostridiaceae bacterium LEMV63'	0.774224
29	'Type 1 diabetes'	'Clostridiaceae bacterium SK061'	0.774224
30	'Type 1 diabetes'	'Clostridiales bacterium A2-162'	0.774224
31	'Type 1 diabetes'	'Clostridiales bacterium L2-14'	0.774224
32	'Type 1 diabetes'	'Clostridium ramosum'	0.774224
33	'Type 1 diabetes'	'Collinsella'	0.774224
34	'Type 1 diabetes'	'Cronobacter'	0.774224
35	'Type 1 diabetes'	'Desulfotomaculum'	0.774224
36	'Type 1 diabetes'	'Dysgonomonas'	0.774224
37	'Type 1 diabetes'	'Enterobacter'	0.774224
38	'Type 1 diabetes'	'Erysipelothrix'	0.774224
39	'Type 1 diabetes'	'Eubacterium tortuosum'	0.774224
40	'Type 1 diabetes'	'Firmicutes str. C29'	0.774224
41	'Type 1 diabetes'	'Hafnia'	0.774224
42	'Type 1 diabetes'	'Human intestinal firmicute CO13'	0.774224
43	'Type 1 diabetes'	'Human intestinal firmicute CO2'	0.774224
44	'Type 1 diabetes'	'Human intestinal firmicute CO4'	0.774224
45	'Type 1 diabetes'	'Lachnobacterium'	0.774224
46	'Type 1 diabetes'	'Lactococcus'	0.774224
47	'Type 1 diabetes'	'Mastodon intestinal bacterium AN-22-6'	0.774224
48	'Type 1 diabetes'	'Oligella'	0.774224
49	'Type 1 diabetes'	'Oscillospira'	0.774224
50	'Type 1 diabetes'	'Pantoea'	0.774224
51	'Type 1 diabetes'	'Pectobacterium'	0.774224
52	'Type 1 diabetes'	'Pusillimonas'	0.774224
53	'Type 1 diabetes'	'Rumen bacterium R-7'	0.774224
54	'Type 1 diabetes'	'Salmonella'	0.774224
55	'Type 1 diabetes'	'Sutterella'	0.774224
56	'Type 1 diabetes'	'Swine fecal bacterium FPC70'	0.774224
57	'Type 1 diabetes'	'Swine fecal bacterium SD-Pec1'	0.774224
58	'Type 1 diabetes'	'Tenericutes'	0.774224
59	'Type 1 diabetes'	'Unidentified bacterium ZF3'	0.774224
60	'Type 1 diabetes'	'Yersinia'	0.774224
61	'Type 1 diabetes'	'Verrucomicrobia'	0.774224
62	'Type 1 diabetes'	'Brenneria'	0.774224
63	'Type 1 diabetes'	'Butyrate-producing bacterium ART55/1'	0.774224
64	'Type 1 diabetes'	'Serratia'	0.774224
65	'Type 1 diabetes'	'Eubacterium eligens'	0.535532
66	'Type 1 diabetes'	'Faecalibacterium'	0.535532
67	'Type 1 diabetes'	'Phascolarctobacterium'	0.535532
68	'Type 1 diabetes'	'Subdoligranulum'	0.535532
69	'Type 1 diabetes'	'Ruminococcaceae'	0.502504
70	'Liver cirrhosis'	'Bilophila wadsworthia'	0.476338
71	'Liver cirrhosis'	'Eubacterium hallii'	0.476338
72	'Liver cirrhosis'	'Lactobacillus salivarius'	0.476338
73	'Liver cirrhosis'	'Alistipes putredinis'	0.476338
74	'Liver cirrhosis'	'Bilophila'	0.476338
75	'Liver cirrhosis'	'Odoribacter splanchnicus'	0.476338
76	'Liver cirrhosis'	'Holdemania'	0.476338
77	'Liver cirrhosis'	'Bacteroides finegoldii'	0.476338
78	'Liver cirrhosis'	'Roseburia hominis'	0.476338
79	'Liver cirrhosis'	'Streptococcus salivarius'	0.476338
80	'Liver cirrhosis'	'Veillonella parvula'	0.476338
81	'Type 1 diabetes'	'Porphyromonas'	0.470755
82	'Type 1 diabetes'	'Alistipes'	0.381735
83	'Irritable bowel syndrome(IBS)'	'Bifidobacterium catenulatum'	0.380684
84	'Irritable bowel syndrome(IBS)'	'Polyangiaceae'	0.380684
85	'Irritable bowel syndrome(IBS)'	'Acidobacteriaceae'	0.380684
86	'Irritable bowel syndrome(IBS)'	'Anaerovorax'	0.380684
87	'Irritable bowel syndrome(IBS)'	'Thiotrichaceae'	0.380684
88	'Irritable bowel syndrome(IBS)'	'Paenibacillaceae'	0.380684
89	'Liver cirrhosis'	'Eubacterium rectale'	0.353795
90	'Liver cirrhosis'	'Roseburia'	0.353795
91	'Liver cirrhosis'	'Coprococcus'	0.346551
92	'Liver cirrhosis'	'Pasteurellaceae'	0.346551
93	'Type 1 diabetes'	'Fusobacteria'	0.341354
94	'Type 1 diabetes'	'Bacteroides ovatus'	0.33039
95	'Liver cirrhosis'	'Veillonellaceae'	0.306784
96	'Type 1 diabetes'	'Bifidobacterium'	0.305692
97	'Bacterial Vaginosis'	'Aerococcus'	0.296942
98	'Bacterial Vaginosis'	'Atopobium vaginae'	0.296942
99	'Bacterial Vaginosis'	'Lactobacillus crispatus'	0.296942
100	'Bacterial Vaginosis'	'Leptotrichia amnionii'	0.296942
101	'Bacterial Vaginosis'	'Olsenella'	0.296942
102	'Bacterial Vaginosis'	'Porphyromonas uenonis'	0.296942
103	'Bacterial Vaginosis'	'Candidate division TM7'	0.296942
104	'Irritable bowel syndrome(IBS)'	'Ruminococcus'	0.293313
105	'Type 1 diabetes'	'Bacteroidaceae'	0.284908
106	'Type 1 diabetes'	'Fusobacterium'	0.254529
107	'Liver cirrhosis'	'Alistipes'	0.244755
108	'Irritable bowel syndrome(IBS)'	'Gammaproteobacteria'	0.231215
109	'Type 1 diabetes'	'Clostridia'	0.226619
110	'Irritable bowel syndrome(IBS)'	'Coxiellaceae'	0.222847
111	'Type 1 diabetes'	'Fusobacterium nucleatum'	0.209737
112	'Type 1 diabetes'	'Enterobacter aerogenes'	0.20512
113	'Type 1 diabetes'	'Klebsiella pneumoniae'	0.20512
114	'Type 1 diabetes'	'Selenomonas'	0.204161
115	'Irritable bowel syndrome(IBS)'	'Eubacterium'	0.201372
116	'Type 1 diabetes'	'Bacteroidales'	0.201135
117	'Type 1 diabetes'	'Oxalobacteraceae'	0.198773
118	'Type 1 diabetes'	'Staphylococcus epidermidis'	0.198247
119	'Type 1 diabetes'	'Veillonella atypica'	0.194856
120	'Type 1 diabetes'	'Holdemania'	0.194856
121	'Type 1 diabetes'	'Parabacteroides distasonis'	0.194856
122	'Type 1 diabetes'	'Streptococcus salivarius'	0.194856
123	'Type 1 diabetes'	'Streptococcus vestibularis'	0.194856
124	'Type 1 diabetes'	'Bacteroides eggerthii'	0.194856
125	'Type 1 diabetes'	'Bacteroides finegoldii'	0.194856
126	'Type 1 diabetes'	'Bacteroides sp. D20'	0.194856
127	'Type 1 diabetes'	'Methanobrevibacter smithii'	0.194131
128	'Type 1 diabetes'	'Alcaligenaceae'	0.194131
129	'Type 1 diabetes'	'Streptococcus mitis'	0.192692
130	'Type 1 diabetes'	'Lysobacter'	0.192692
131	'Type 1 diabetes'	'Rickettsiales'	0.192692
132	'Type 1 diabetes'	'Lachnospiraceae'	0.17876
133	'Type 1 diabetes'	'Eggerthella'	0.178292
134	'Type 1 diabetes'	'Gardnerella vaginalis'	0.178292
135	'Type 1 diabetes'	'Leptotrichia'	0.178292
136	'Type 1 diabetes'	'Leptotrichia amnionii'	0.178292
137	'Type 1 diabetes'	'Mobiluncus'	0.178292
138	'Type 1 diabetes'	'Lactobacillus iners'	0.178292
139	'Type 1 diabetes'	'Atopobium vaginae'	0.178292
140	'Type 1 diabetes'	'Desulfovibrionaceae'	0.177941
141	'Type 1 diabetes'	'Polyangiaceae'	0.177941
142	'Type 1 diabetes'	'Clostridiaceae'	0.177941
143	'Type 1 diabetes'	'Promicromonosporaceae'	0.177941
144	'Type 1 diabetes'	'Nitrospiraceae'	0.177941
145	'Type 1 diabetes'	'Thiotrichaceae'	0.177941
146	'Type 1 diabetes'	'Haemophilus'	0.166966
147	'Type 1 diabetes'	'Lactobacillus'	0.159668
148	'Irritable bowel syndrome(IBS)'	'Porphyromonadaceae'	0.159521
149	'Type 1 diabetes'	'Enterococcus'	0.154485
150	'Irritable bowel syndrome(IBS)'	'Bacteroidaceae'	0.151445
151	'Type 1 diabetes'	'Bacilli'	0.144926
152	'Type 1 diabetes'	'Escherichia coli'	0.14443
153	'Type 1 diabetes'	'Veillonellaceae'	0.142016
154	'Type 1 diabetes'	'Ruminococcus'	0.136697
155	'Type 1 diabetes'	'Dorea'	0.136697
156	'Type 1 diabetes'	'Betaproteobacteria'	0.136262
157	'Type 1 diabetes'	'Megasphaera'	0.133914
158	'Liver cirrhosis'	'Veillonella'	0.129971
159	'Crohn''s disease(CD)'	'Erysipelotrichales'	0.12917
160	'Necrotizing Enterocolitis'	'Klebsiella pneumoniae'	0.128666
161	'Type 1 diabetes'	'Prevotellaceae'	0.127436
162	'Type 1 diabetes'	'Coxiellaceae'	0.126254
163	'Bacterial Vaginosis'	'Fusobacteria'	0.119679
164	'Type 1 diabetes'	'Faecalibacterium prausnitzii'	0.115593
165	'Inflammatory bowel disease(IBD)'	'Proteobacteria'	0.114921
166	'Crohn''s disease(CD)'	'Clostridium leptum'	0.11491
167	'Liver cirrhosis'	'Lachnospiraceae'	0.113718
168	'Crohn''s disease(CD)'	'Veillonellaceae'	0.11285
169	'Liver cirrhosis'	'Paenibacillaceae'	0.109096
170	'Liver cirrhosis'	'Promicromonosporaceae'	0.109096
171	'Liver cirrhosis'	'Nitrospiraceae'	0.109096
172	'Liver cirrhosis'	'Clostridium cocleatum'	0.109096
173	'Liver cirrhosis'	'Peptostreptococcaceae'	0.109096
174	'Liver cirrhosis'	'Bacillaceae'	0.109096
175	'Liver cirrhosis'	'Desulfobacteraceae'	0.109096
176	'Liver cirrhosis'	'Bifidobacterium catenulatum'	0.109096
177	'Liver cirrhosis'	'Thiotrichaceae'	0.109096
178	'Liver cirrhosis'	'Acidobacteriaceae'	0.109096
179	'Liver cirrhosis'	'Aeromonadaceae'	0.109096
180	'Liver cirrhosis'	'Anaerovorax'	0.109096
181	'Liver cirrhosis'	'Erysipelotrichales'	0.108656
182	'Liver cirrhosis'	'Bacteroidales'	0.108656
183	'COPD'	'Proteobacteria'	0.108354
184	'Psoriasis'	'Proteobacteria'	0.107186
185	'Irritable bowel syndrome(IBS)'	'Bacteroides vulgatus'	0.106709
186	'Cystic fibrosis'	'Xanthomonas'	0.104151
187	'Cystic fibrosis'	'Streptococcus mitis'	0.104151
188	'Cystic fibrosis'	'Rickettsiales'	0.104151
189	'Irritable bowel syndrome(IBS)'	'Veillonella'	0.103936
190	'Liver cirrhosis'	'Verrucomicrobiaceae'	0.103618
191	'Type 2 diabetes'	'Proteobacteria'	0.101764
192	'Asthma'	'Proteobacteria'	0.10134
193	'Liver cirrhosis'	'Lactobacillus'	0.101148
194	'Crohn''s disease(CD)'	'Bacteroides ovatus'	0.100163
195	'Irritable bowel syndrome(IBS)'	'Bacteroides'	0.0999749
196	'Liver cirrhosis'	'Treponema'	0.0996951
197	'Liver cirrhosis'	'Porphyromonas gingivalis'	0.0996951
198	'Liver cirrhosis'	'Selenomonas'	0.0996951
199	'COPD'	'Bacteroidetes'	0.0996905
200	'Periodontal'	'Selenomonas'	0.0988943
201	'Periodontal'	'Actinomyces'	0.0988943
202	'Periodontal'	'Treponema'	0.0988943
203	'Colorectal carcinoma'	'Bacteroidetes'	0.0963279
204	'Clostridium difficile infection(CDI)'	'Bacteroidetes'	0.0937453
205	'Liver cirrhosis'	'Propionibacterium'	0.0935965
206	'Liver cirrhosis'	'Propionibacterium acnes'	0.0935965
207	'Necrotizing Enterocolitis'	'Proteobacteria'	0.0934828
208	'Constipation Irritable bowel syndrome(IBS)'	'Proteobacteria'	0.0929494
209	'Type 1 diabetes'	'Clostridium coccoides'	0.0929162
210	'Clostridium difficile infection(CDI)'	'Parabacteroides'	0.092712
211	'Clostridium difficile infection(CDI)'	'Alistipes'	0.092712
212	'Asthma'	'Bacteroidetes'	0.0927115
213	'Atopy'	'Proteobacteria'	0.0922458
214	'Necrotizing Enterocolitis'	'Gammaproteobacteria'	0.0921584
215	'Liver cirrhosis'	'Oxalobacteraceae'	0.0921456
216	'Liver cirrhosis'	'Sphingomonadaceae'	0.0921456
217	'Liver cirrhosis'	'Klebsiella pneumoniae'	0.0916051
218	'Liver cirrhosis'	'Enterobacter hormaechei'	0.0916051
219	'Liver cirrhosis'	'Shigella dysenteriae'	0.0916051
220	'Infectious colitis'	'Proteobacteria'	0.0913829
221	'Crohn''s disease(CD)'	'Escherichia coli'	0.0913196
222	'Gastro-oesophageal reflux'	'Proteobacteria'	0.0907992
223	'Allergic asthma'	'Proteobacteria'	0.0907992
224	'Allergy'	'Proteobacteria'	0.0907992
225	'Clostridium difficile infection(CDI)'	'Bacteroidaceae'	0.0905623
226	'Type 1 diabetes'	'Enterobacteriaceae'	0.0904785
227	'Liver cirrhosis'	'Desulfovibrio'	0.0901656
228	'Necrotizing Enterocolitis'	'Citrobacter'	0.0900197
229	'Crohn''s disease(CD)'	'Bacteroides uniformis'	0.0899713
230	'Liver cirrhosis'	'Dietzia maris'	0.0898837
231	'Liver cirrhosis'	'Staphylococcus epidermidis'	0.0898837
232	'New-onset untreated rheumatoid arthrits'	'Proteobacteria'	0.0898611
233	'Kidney stones'	'Proteobacteria'	0.0898611
234	'Liver cirrhosis'	'Prevotella copri'	0.0898165
235	'Liver cirrhosis'	'Tropheryma whipplei'	0.0898165
236	'Liver cirrhosis'	'Bacteroidetes'	0.089797
237	'Rheumatoid arthrits'	'Proteobacteria'	0.0888224
238	'Recurrent wheeze'	'Proteobacteria'	0.0886992
239	'Allergic sensitization'	'Proteobacteria'	0.0886992
240	'Atopic sensitisation'	'Proteobacteria'	0.0886992
241	'COPD'	'Prevotella'	0.088609
242	'Liver cirrhosis'	'Corynebacterium'	0.0885526
243	'Liver cirrhosis'	'Acinetobacter'	0.0885526
244	'Crohn''s disease(CD)'	'Faecalibacterium prausnitzii'	0.0880435
245	'Liver cirrhosis'	'Erysipelotrichaceae'	0.0877627
246	'Liver cirrhosis'	'Methanobrevibacter smithii'	0.0877627
247	'Liver cirrhosis'	'Alcaligenaceae'	0.0877627
248	'Liver cirrhosis'	'Gardnerella vaginalis'	0.0877358
249	'Liver cirrhosis'	'Leptotrichia'	0.0877358
250	'Liver cirrhosis'	'Leptotrichia amnionii'	0.0877358
251	'Liver cirrhosis'	'Mobiluncus'	0.0877358
252	'Liver cirrhosis'	'Olsenella'	0.0877358
253	'Liver cirrhosis'	'Papillibacter'	0.0877358
254	'Liver cirrhosis'	'Lactobacillus iners'	0.0877358
255	'Liver cirrhosis'	'Atopobium'	0.0877358
256	'Liver cirrhosis'	'Proteobacteria'	0.0872772
257	'Liver cirrhosis'	'Rickettsiales'	0.0871063
258	'Liver cirrhosis'	'Streptococcus mitis'	0.0871063
259	'Crohn''s disease(CD)'	'Clostridiales'	0.0863621
260	'Obesity'	'Bacteroidetes'	0.0862623
261	'Irritable bowel syndrome(IBS)'	'Alistipes finegoldii'	0.0860263
262	'Irritable bowel syndrome(IBS)'	'Bacteroides sp. D20'	0.0860263
263	'Irritable bowel syndrome(IBS)'	'Eubacterium hallii'	0.0860263
264	'Irritable bowel syndrome(IBS)'	'Lachnospira'	0.0860263
265	'Irritable bowel syndrome(IBS)'	'Bilophila'	0.0860263
266	'Irritable bowel syndrome(IBS)'	'Enterococcus faecalis'	0.0860263
267	'Irritable bowel syndrome(IBS)'	'Lactobacillus salivarius'	0.0860263
268	'Irritable bowel syndrome(IBS)'	'Roseburia intestinalis'	0.0860263
269	'Irritable bowel syndrome(IBS)'	'Ruminococcus gnavus'	0.0860263
270	'Irritable bowel syndrome(IBS)'	'Bacteroides eggerthii'	0.0860263
271	'Irritable bowel syndrome(IBS)'	'Bacteroides finegoldii'	0.0860263
272	'Irritable bowel syndrome(IBS)'	'Holdemania'	0.0860263
273	'Irritable bowel syndrome(IBS)'	'Parabacteroides merdae'	0.0860263
274	'Irritable bowel syndrome(IBS)'	'Streptococcus anginosus'	0.0860263
275	'Irritable bowel syndrome(IBS)'	'Odoribacter splanchnicus'	0.0860263
276	'Irritable bowel syndrome(IBS)'	'Streptococcus parasanguinis'	0.0860263
277	'Irritable bowel syndrome(IBS)'	'Streptococcus salivarius'	0.0860263
278	'Irritable bowel syndrome(IBS)'	'Streptococcus vestibularis'	0.0860263
279	'Irritable bowel syndrome(IBS)'	'Veillonella dispar'	0.0860263
280	'Irritable bowel syndrome(IBS)'	'Veillonella parvula'	0.0860263
281	'Clostridium difficile infection(CDI)'	'Rikenellaceae'	0.0851871
282	'Clostridium difficile infection(CDI)'	'Ruminococcaceae'	0.0851871
283	'Irritable bowel syndrome(IBS)'	'Clostridium coccoides'	0.0850152
284	'Systemic inflammatory response syndrome'	'Proteobacteria'	0.0850122
285	'Irritable bowel syndrome(IBS)'	'Haemophilus'	0.0847933
286	'Type 2 diabetes'	'Firmicutes'	0.0847017
287	'Necrotizing Enterocolitis'	'Bacteroidetes'	0.0846342
288	'Diarrhea Irritable bowel syndrome(IBS)'	'Proteobacteria'	0.084607
289	'Colorectal carcinoma'	'Proteobacteria'	0.0845835
290	'Colorectal carcinoma'	'Firmicutes'	0.0845252
291	'Skin and mucosal infections'	'Proteobacteria'	0.084265
292	'Obesity'	'Erysipelotrichaceae'	0.0840321
293	'Obesity'	'Coriobacteriaceae'	0.0840321
294	'Obesity'	'Alcaligenaceae'	0.0840321
295	'Eczema'	'Proteobacteria'	0.0831875
296	'Clostridium difficile infection(CDI)'	'Firmicutes'	0.0823101
297	'Ileal Crohn''s disease(CD)'	'Bacteroides ovatus'	0.0822891
298	'Liver cirrhosis'	'Prevotella'	0.082281
299	'Psoriasis'	'Firmicutes'	0.0820162
300	'Recurrent wheeze'	'Clostridium difficile'	0.0817943
301	'Atopic sensitisation'	'Clostridium difficile'	0.0817943
302	'Necrotizing Enterocolitis'	'Staphylococcus'	0.0816254
303	'Cystic fibrosis'	'Burkholderia'	0.081021
304	'Irritable bowel syndrome(IBS)'	'Verrucomicrobiaceae'	0.0808737
305	'Irritable bowel syndrome(IBS)'	'Klebsiella pneumoniae'	0.0804857
306	'Irritable bowel syndrome(IBS)'	'Enterobacter hormaechei'	0.0804857
307	'Irritable bowel syndrome(IBS)'	'Shigella dysenteriae'	0.0804857
308	'Allergic asthma'	'Helicobacter pylori'	0.0804107
309	'Allergy'	'Helicobacter pylori'	0.0804107
310	'Gastro-oesophageal reflux'	'Helicobacter pylori'	0.0804107
311	'Clostridium difficile infection(CDI)'	'Porphyromonadaceae'	0.0802515
312	'Atopy'	'Bacteroidetes'	0.0801844
313	'Ileal Crohn''s disease(CD)'	'Prevotella'	0.0795455
314	'Periodontal'	'Prevotella'	0.0794978
315	'Infectious colitis'	'Bacteroidetes'	0.0793213
316	'Irritable bowel syndrome(IBS)'	'Bacteroidetes'	0.0791017
317	'Eczema'	'Clostridium difficile'	0.0790192
318	'Liver cirrhosis'	'Betaproteobacteria'	0.0789849
319	'Obesity'	'Firmicutes'	0.0782074
320	'Irritable bowel syndrome(IBS)'	'Proteobacteria'	0.078005
321	'Periodontal'	'Tannerella'	0.0779029
322	'Liver cirrhosis'	'Clostridium leptum'	0.0775533
323	'Guttate psoriasis'	'Bacteroidetes'	0.0775503
324	'Liver cirrhosis'	'Gammaproteobacteria'	0.077484
325	'Gastric and duodenal ulcer'	'Bacteroidetes'	0.0764196
326	'Gastro-oesophageal reflux'	'Bacteroidetes'	0.0764196
327	'Allergic asthma'	'Bacteroidetes'	0.0764196
328	'Allergy'	'Bacteroidetes'	0.0764196
329	'Rheumatoid arthrits'	'Bacteroidetes'	0.0761279
330	'Irritable bowel syndrome(IBS)'	'Coriobacteriaceae'	0.0760653
331	'Irritable bowel syndrome(IBS)'	'Erysipelotrichaceae'	0.0760653
332	'Irritable bowel syndrome(IBS)'	'Alcaligenaceae'	0.0760653
333	'Colon cancer'	'Bacteroidetes'	0.0758163
334	'Whipple''s disease'	'Bacteroidetes'	0.0752495
335	'Kidney stones'	'Bacteroidetes'	0.0752495
336	'Psoriasis'	'Bacteroidetes'	0.0751446
337	'Irritable bowel syndrome(IBS)'	'Fusobacterium nucleatum'	0.075027
338	'Clostridium difficile infection(CDI)'	'Lachnospiraceae'	0.074749
339	'Irritable bowel syndrome(IBS)'	'Xanthomonas'	0.074536
340	'Irritable bowel syndrome(IBS)'	'Lysobacter'	0.074536
341	'Irritable bowel syndrome(IBS)'	'Streptococcus mitis'	0.074536
342	'Irritable bowel syndrome(IBS)'	'Pseudomonas'	0.0744465
343	'Recurrent wheeze'	'Bacteroidetes'	0.0742989
344	'Allergic sensitization'	'Bacteroidetes'	0.0742989
345	'Inflammatory bowel disease(IBD)'	'Firmicutes'	0.0734128
346	'Liver cirrhosis'	'Porphyromonadaceae'	0.0729348
347	'Systemic inflammatory response syndrome'	'Bacteroidetes'	0.0728876
348	'Irritable bowel syndrome(IBS)'	'Sphingomonadaceae'	0.0727079
349	'Infectious colitis'	'Prevotella'	0.0726753
350	'Ileal Crohn''s disease(CD)'	'Bacteroides uniformis'	0.0725267
351	'Irritable bowel syndrome(IBS)'	'Enterococcus faecium'	0.0721629
352	'Irritable bowel syndrome(IBS)'	'Erysipelotrichales'	0.0721629
353	'Irritable bowel syndrome(IBS)'	'Bacteroidales'	0.0721629
354	'Atopy'	'Prevotella'	0.0717931
355	'Irritable bowel syndrome(IBS)'	'Propionibacterium acnes'	0.071578
356	'Atopy'	'Firmicutes'	0.0714569
357	'Diarrhea Irritable bowel syndrome(IBS)'	'Bacteroidetes'	0.0712848
358	'Liver cirrhosis'	'Escherichia coli'	0.0711728
359	'Liver cirrhosis'	'Eubacteriaceae'	0.0709847
360	'Skin and mucosal infections'	'Bacteroidetes'	0.0708801
361	'Ulcerative colitis'	'Prevotella'	0.0705288
362	'Ileal Crohn''s disease(CD)'	'Clostridium leptum'	0.0705098
363	'Constipation Irritable bowel syndrome(IBS)'	'Prevotella'	0.0703663
364	'Periodontal'	'Porphyromonas'	0.0702724
365	'Irritable bowel syndrome(IBS)'	'Dietzia maris'	0.070226
366	'Irritable bowel syndrome(IBS)'	'Staphylococcus epidermidis'	0.070226
367	'Infectious colitis'	'Firmicutes'	0.0701877
368	'Irritable bowel syndrome(IBS)'	'Desulfovibrio'	0.0701746
369	'Liver cirrhosis'	'Coxiellaceae'	0.0701503
370	'Eczema'	'Bacteroidetes'	0.0700296
371	'Gastric and duodenal ulcer'	'Prevotella'	0.0699387
372	'Gastro-oesophageal reflux'	'Prevotella'	0.0699387
373	'Allergy'	'Prevotella'	0.0699387
374	'Irritable bowel syndrome(IBS)'	'Oxalobacter formigenes'	0.0697152
375	'Irritable bowel syndrome(IBS)'	'Prevotella copri'	0.0697152
376	'Irritable bowel syndrome(IBS)'	'Tropheryma whipplei'	0.0697152
377	'Psoriasis'	'Actinobacteria'	0.0694167
378	'Constipation Irritable bowel syndrome(IBS)'	'Firmicutes'	0.0692678
379	'Asthma'	'Oxalobacteraceae'	0.0692607
380	'Colon cancer'	'Prevotella'	0.0691261
381	'Guttate psoriasis'	'Firmicutes'	0.0688693
382	'Guttate psoriasis'	'Prevotella'	0.068816
383	'Whipple''s disease'	'Prevotella'	0.0687899
384	'Kidney stones'	'Prevotella'	0.0687899
385	'New-onset untreated rheumatoid arthrits'	'Prevotella'	0.0687899
386	'Irritable bowel syndrome(IBS)'	'Corynebacterium'	0.0686791
387	'Irritable bowel syndrome(IBS)'	'Actinomyces'	0.0686672
388	'Liver cirrhosis'	'Rikenellaceae'	0.0684466
389	'Diarrhea Irritable bowel syndrome(IBS)'	'Prevotella'	0.0679397
390	'Recurrent wheeze'	'Prevotella'	0.0678552
391	'Atopic sensitisation'	'Prevotella'	0.0678552
392	'Allergic sensitization'	'Prevotella'	0.0678552
393	'Periodontal'	'Fusobacterium'	0.0677619
394	'Ulcerative colitis'	'Actinobacteria'	0.0674537
395	'Cystic fibrosis'	'Staphylococcus aureus'	0.0674168
396	'Necrotizing Enterocolitis'	'Enterobacteriaceae'	0.0671671
397	'Necrotizing Enterocolitis'	'Actinobacteria'	0.0661878
398	'Asthma'	'Helicobacter pylori'	0.065937
399	'Recurrent wheeze'	'Firmicutes'	0.0656657
400	'Atopic sensitisation'	'Firmicutes'	0.0656657
401	'Gastric and duodenal ulcer'	'Firmicutes'	0.0656182
402	'Gastro-oesophageal reflux'	'Firmicutes'	0.0656182
403	'Allergic asthma'	'Firmicutes'	0.0656182
404	'Allergy'	'Firmicutes'	0.0656182
405	'Systemic inflammatory response syndrome'	'Firmicutes'	0.0654057
406	'Liver cirrhosis'	'Enterococcus'	0.0652289
407	'COPD'	'Haemophilus'	0.0650224
408	'Clostridium difficile infection(CDI)'	'Verrucomicrobiaceae'	0.0646507
409	'Infectious colitis'	'Clostridium difficile'	0.0643685
410	'Skin and mucosal infections'	'Prevotella'	0.064275
411	'Constipation Irritable bowel syndrome(IBS)'	'Helicobacter pylori'	0.0640775
412	'Ileal Crohn''s disease(CD)'	'Clostridium coccoides'	0.0640426
413	'Ileal Crohn''s disease(CD)'	'Bacteroidetes'	0.0638213
414	'Colon cancer'	'Clostridium difficile'	0.0636753
415	'Periodontal'	'Streptococcus'	0.0636485
416	'Liver cirrhosis'	'Burkholderia'	0.0635875
417	'Eczema'	'Prevotella'	0.0634469
418	'Bacterial Vaginosis'	'Prevotella'	0.0634174
419	'Whipple''s disease'	'Clostridium difficile'	0.0633287
420	'New-onset untreated rheumatoid arthrits'	'Clostridium difficile'	0.0633287
421	'Kidney stones'	'Clostridium difficile'	0.0633287
422	'Periodontal'	'Haemophilus'	0.0632785
423	'Liver cirrhosis'	'Verrucomicrobia bacterium MS-F-88'	0.0630906
424	'Liver cirrhosis'	'Bacillus'	0.0630906
425	'Liver cirrhosis'	'Bacterium 08.96.4'	0.0630906
426	'Liver cirrhosis'	'Bacterium ASF500'	0.0630906
427	'Liver cirrhosis'	'Bacterium Ba2'	0.0630906
428	'Liver cirrhosis'	'Bacterium C15'	0.0630906
429	'Liver cirrhosis'	'Bacterium G100VIII'	0.0630906
430	'Liver cirrhosis'	'Bacterium ic1214'	0.0630906
431	'Liver cirrhosis'	'Bacterium ic1258'	0.0630906
432	'Liver cirrhosis'	'Eubacterium tortuosum'	0.0630906
433	'Liver cirrhosis'	'Human intestinal firmicute CO13'	0.0630906
434	'Liver cirrhosis'	'Human intestinal firmicute CO2'	0.0630906
435	'Liver cirrhosis'	'Human intestinal firmicute CO35'	0.0630906
436	'Liver cirrhosis'	'Oscillospira'	0.0630906
437	'Liver cirrhosis'	'Pectobacterium'	0.0630906
438	'Liver cirrhosis'	'Pusillimonas'	0.0630906
439	'Liver cirrhosis'	'Bacterium ic1379'	0.0630906
440	'Liver cirrhosis'	'Bacterium ic1391'	0.0630906
441	'Liver cirrhosis'	'Bacterium MB7-1'	0.0630906
442	'Liver cirrhosis'	'Bacterium mpn-isolate group 22'	0.0630906
443	'Liver cirrhosis'	'Bacterium mpn-isolate group 24'	0.0630906
444	'Liver cirrhosis'	'Bacterium mpn-isolate group 27'	0.0630906
445	'Liver cirrhosis'	'Bacterium mpn-isolate group 5'	0.0630906
446	'Liver cirrhosis'	'Bacterium YE62'	0.0630906
447	'Liver cirrhosis'	'Bacterium YE64'	0.0630906
448	'Liver cirrhosis'	'Bacteroidaceae bacterium Smarlab 3301643'	0.0630906
449	'Liver cirrhosis'	'Bacteroides sp. CJ78'	0.0630906
450	'Liver cirrhosis'	'Bacteroides thetaiotaomicron'	0.0630906
451	'Liver cirrhosis'	'Bovine rumen bacterium JPR13'	0.0630906
452	'Liver cirrhosis'	'Butyrate-producing bacterium M104/1'	0.0630906
453	'Liver cirrhosis'	'Butyrate-producing bacterium M21/2'	0.0630906
454	'Liver cirrhosis'	'Butyrate-producing bacterium SL6/1/1'	0.0630906
455	'Liver cirrhosis'	'Butyrate-producing bacterium SR1/5'	0.0630906
456	'Liver cirrhosis'	'Butyrate-producing bacterium SS2/1'	0.0630906
457	'Liver cirrhosis'	'Firmicutes bacterium EG14'	0.0630906
458	'Liver cirrhosis'	'Human intestinal firmicute CO19'	0.0630906
459	'Liver cirrhosis'	'Lactococcus'	0.0630906
460	'Liver cirrhosis'	'Mannheimia'	0.0630906
461	'Liver cirrhosis'	'Rumen bacterium 8/94-32'	0.0630906
462	'Liver cirrhosis'	'Rumen bacterium R-7'	0.0630906
463	'Liver cirrhosis'	'Swine fecal bacterium FPC70'	0.0630906
464	'Liver cirrhosis'	'Akkermansia'	0.0630906
465	'Liver cirrhosis'	'Anaerofilum'	0.0630906
466	'Liver cirrhosis'	'Anaerostipes'	0.0630906
467	'Liver cirrhosis'	'Anaerotruncus'	0.0630906
468	'Liver cirrhosis'	'Bacterium ic1296'	0.0630906
469	'Liver cirrhosis'	'Butyrate-producing bacterium L1-810'	0.0630906
470	'Liver cirrhosis'	'Butyrate-producing bacterium PH05YB02'	0.0630906
471	'Liver cirrhosis'	'Butyrate-producing bacterium PH07AY3'	0.0630906
472	'Liver cirrhosis'	'Butyrate-producing bacterium PH07AY5'	0.0630906
473	'Liver cirrhosis'	'Butyrate-producing bacterium PH07BY04'	0.0630906
474	'Liver cirrhosis'	'Butyrate-producing bacterium SM4/1'	0.0630906
475	'Liver cirrhosis'	'Butyrate-producing bacterium SSC/2'	0.0630906
476	'Liver cirrhosis'	'Clostridia bacterium TSW07CA7'	0.0630906
477	'Liver cirrhosis'	'Clostridiaceae bacterium bSSV31'	0.0630906
478	'Liver cirrhosis'	'Clostridiaceae bacterium LEMV63'	0.0630906
479	'Liver cirrhosis'	'Clostridiaceae bacterium SH032'	0.0630906
480	'Liver cirrhosis'	'Clostridiaceae bacterium SK061'	0.0630906
481	'Liver cirrhosis'	'Clostridiales bacterium 80/3'	0.0630906
482	'Liver cirrhosis'	'Clostridiales bacterium A2-162'	0.0630906
483	'Liver cirrhosis'	'Clostridiales bacterium AHT16'	0.0630906
484	'Liver cirrhosis'	'Clostridiales bacterium L2-14'	0.0630906
485	'Liver cirrhosis'	'Clostridium innocuum'	0.0630906
486	'Liver cirrhosis'	'Clostridium spiroforme'	0.0630906
487	'Liver cirrhosis'	'Collinsella'	0.0630906
488	'Liver cirrhosis'	'Coprobacillus'	0.0630906
489	'Liver cirrhosis'	'Cronobacter'	0.0630906
490	'Liver cirrhosis'	'Dehalobacterium'	0.0630906
491	'Liver cirrhosis'	'Desulfotomaculum'	0.0630906
492	'Liver cirrhosis'	'Dialister'	0.0630906
493	'Liver cirrhosis'	'Dysgonomonas'	0.0630906
494	'Liver cirrhosis'	'Edwardsiella'	0.0630906
495	'Liver cirrhosis'	'Enterobacter'	0.0630906
496	'Liver cirrhosis'	'Erwinia'	0.0630906
497	'Liver cirrhosis'	'Erysipelothrix'	0.0630906
498	'Liver cirrhosis'	'Escherichia'	0.0630906
499	'Liver cirrhosis'	'Firmicutes str. C29'	0.0630906
500	'Liver cirrhosis'	'Gram-negative bacterium cL10-2b-4'	0.0630906
501	'Liver cirrhosis'	'Hafnia'	0.0630906
502	'Liver cirrhosis'	'Human intestinal firmicute CS26'	0.0630906
503	'Liver cirrhosis'	'Lachnospiraceae bacterium A2'	0.0630906
504	'Liver cirrhosis'	'Oscillospiraceae bacterium NML 061048'	0.0630906
505	'Liver cirrhosis'	'Pasteurella'	0.0630906
506	'Liver cirrhosis'	'Rumen bacterium R-9'	0.0630906
507	'Liver cirrhosis'	'Salmonella'	0.0630906
508	'Liver cirrhosis'	'Segmented filamentous bacterium'	0.0630906
509	'Liver cirrhosis'	'Solobacterium'	0.0630906
510	'Liver cirrhosis'	'Swine fecal bacterium FPC67'	0.0630906
511	'Liver cirrhosis'	'Terrahaemophilus'	0.0630906
512	'Liver cirrhosis'	'Unidentified bacterium ZF3'	0.0630906
513	'Liver cirrhosis'	'Brenneria'	0.0630906
514	'Liver cirrhosis'	'Butyrate-producing bacterium ART55/1'	0.0630906
515	'Liver cirrhosis'	'Butyrate-producing bacterium L1-952'	0.0630906
516	'Liver cirrhosis'	'Serratia'	0.0630906
517	'Liver cirrhosis'	'Shigella'	0.0630906
518	'Liver cirrhosis'	'Verrucomicrobia'	0.0630906
519	'Colon cancer'	'Helicobacter pylori'	0.0629952
520	'Eczema'	'Firmicutes'	0.0629338
521	'Diarrhea Irritable bowel syndrome(IBS)'	'Firmicutes'	0.0628506
522	'Guttate psoriasis'	'Helicobacter pylori'	0.0628335
523	'New-onset untreated rheumatoid arthrits'	'Helicobacter pylori'	0.0626434
524	'Kidney stones'	'Helicobacter pylori'	0.0626434
525	'Whipple''s disease'	'Helicobacter pylori'	0.0626434
526	'Cystic fibrosis'	'Proteobacteria'	0.062523
527	'Asthma'	'Haemophilus'	0.0625149
528	'Skin and mucosal infections'	'Firmicutes'	0.0623899
529	'Rheumatoid arthrits'	'Clostridium coccoides'	0.0623656
530	'Ulcerative colitis'	'Clostridium coccoides'	0.0620851
531	'Gastric and duodenal ulcer'	'Clostridium difficile'	0.062049
532	'Gastro-oesophageal reflux'	'Clostridium difficile'	0.062049
533	'Allergy'	'Clostridium difficile'	0.062049
534	'Bacterial Vaginosis'	'Actinobacteria'	0.0619124
535	'Type 2 diabetes'	'Bacilli'	0.0618122
536	'Type 2 diabetes'	'Clostridium coccoides'	0.0616048
537	'Recurrent wheeze'	'Helicobacter pylori'	0.0615171
538	'Atopic sensitisation'	'Helicobacter pylori'	0.0615171
539	'Allergic sensitization'	'Helicobacter pylori'	0.0615171
540	'COPD'	'Lactobacillus'	0.0613622
541	'Bacterial Vaginosis'	'Enterococcus faecium'	0.0612614
542	'Bacterial Vaginosis'	'Erysipelotrichales'	0.0612614
543	'Bacterial Vaginosis'	'Bacteroidales'	0.0612614
544	'Atopic dermatitis'	'Staphylococcus aureus'	0.0611107
545	'Psoriasis'	'Staphylococcus'	0.0610627
546	'Atopic dermatitis'	'Bacteroidetes'	0.0608729
547	'Type 2 diabetes'	'Prevotella'	0.0607193
548	'Periodontal'	'Bacteroidetes'	0.0605809
549	'Type 2 diabetes'	'Faecalibacterium prausnitzii'	0.0604652
550	'Obesity'	'Staphylococcus aureus'	0.0598789
551	'Ileal Crohn''s disease(CD)'	'Lachnospiraceae'	0.0594367
552	'Obesity'	'Prevotellaceae'	0.0592959
553	'Liver cirrhosis'	'Porphyromonas'	0.0591549
554	'Liver cirrhosis'	'Stenotrophomonas maltophilia'	0.0587113
555	'Asthma'	'Firmicutes'	0.0585833
556	'Type 2 diabetes'	'Betaproteobacteria'	0.0584655
557	'Psoriasis'	'Prevotella'	0.058134
558	'Skin and mucosal infections'	'Clostridium difficile'	0.0578687
559	'Irritable bowel syndrome(IBS)'	'Gardnerella'	0.0575325
560	'Irritable bowel syndrome(IBS)'	'Gardnerella vaginalis'	0.0575325
561	'Irritable bowel syndrome(IBS)'	'Papillibacter'	0.0575325
562	'Irritable bowel syndrome(IBS)'	'Streptobacillus'	0.0575325
563	'Irritable bowel syndrome(IBS)'	'Aerococcus'	0.0575325
564	'Irritable bowel syndrome(IBS)'	'Atopobium'	0.0575325
565	'Irritable bowel syndrome(IBS)'	'Atopobium vaginae'	0.0575325
566	'Irritable bowel syndrome(IBS)'	'Candidate division TM7'	0.0575325
567	'Irritable bowel syndrome(IBS)'	'Eggerthella'	0.0575325
568	'Irritable bowel syndrome(IBS)'	'Lactobacillus crispatus'	0.0575325
569	'Irritable bowel syndrome(IBS)'	'Lactobacillus iners'	0.0575325
570	'Irritable bowel syndrome(IBS)'	'Leptotrichia'	0.0575325
571	'Irritable bowel syndrome(IBS)'	'Leptotrichia amnionii'	0.0575325
572	'Irritable bowel syndrome(IBS)'	'Mobiluncus'	0.0575325
573	'Irritable bowel syndrome(IBS)'	'Porphyromonas uenonis'	0.0575325
574	'Irritable bowel syndrome(IBS)'	'Olsenella'	0.0575325
575	'Irritable bowel syndrome(IBS)'	'Fusobacteriaceae'	0.0574334
576	'Irritable bowel syndrome(IBS)'	'Veillonellaceae'	0.0574334
577	'Skin and mucosal infections'	'Helicobacter pylori'	0.0573707
578	'Atopic dermatitis'	'Stenotrophomonas maltophilia'	0.0572429
579	'Ileal Crohn''s disease(CD)'	'Firmicutes'	0.057236
580	'Bacterial Vaginosis'	'Propionibacterium'	0.0568369
581	'Guttate psoriasis'	'Staphylococcus aureus'	0.0568181
582	'Cystic fibrosis'	'Bacteroidetes'	0.0565475
583	'Eczema'	'Helicobacter pylori'	0.0562716
584	'Liver cirrhosis'	'Bacteroides ovatus'	0.0562701
585	'Inflammatory bowel disease(IBD)'	'Helicobacter pylori'	0.0561403
586	'Colorectal carcinoma'	'Clostridia'	0.0558576
587	'Inflammatory bowel disease(IBD)'	'Lachnospiraceae'	0.0556937
588	'Bacterial Vaginosis'	'Comamonadaceae'	0.0555328
589	'Bacterial Vaginosis'	'Sphingomonadaceae'	0.0555328
590	'Crohn''s disease(CD)'	'Proteobacteria'	0.0552526
591	'Bacterial Vaginosis'	'Shigella dysenteriae'	0.0552154
592	'Bacterial Vaginosis'	'Enterobacter aerogenes'	0.0552154
593	'Bacterial Vaginosis'	'Enterobacter hormaechei'	0.0552154
594	'Bacterial Vaginosis'	'Klebsiella pneumoniae'	0.0552154
595	'Irritable bowel syndrome(IBS)'	'Tannerella'	0.0551074
596	'Rheumatoid arthrits'	'Helicobacter pylori'	0.0550265
597	'Ulcerative colitis'	'Helicobacter pylori'	0.0549413
598	'Type 2 diabetes'	'Clostridia'	0.0548601
599	'Clostridium difficile infection(CDI)'	'Prevotella'	0.054855
600	'Irritable bowel syndrome(IBS)'	'Clostridium leptum'	0.0546942
601	'Irritable bowel syndrome(IBS)'	'Enterococcus'	0.0545485
602	'Inflammatory bowel disease(IBD)'	'Clostridium difficile'	0.0543366
603	'Liver cirrhosis'	'Bacteroides fragilis'	0.0543262
604	'Bacterial Vaginosis'	'Staphylococcus epidermidis'	0.0541844
605	'Inflammatory bowel disease(IBD)'	'Clostridium coccoides'	0.0540595
606	'Systemic inflammatory response syndrome'	'Helicobacter pylori'	0.0540416
607	'Cystic fibrosis'	'Lactobacillus'	0.0540281
608	'Bacterial Vaginosis'	'Desulfovibrio'	0.0537042
609	'Rheumatoid arthrits'	'Clostridium difficile'	0.0533047
610	'Atopic dermatitis'	'Firmicutes'	0.0531646
611	'Ulcerative colitis'	'Clostridium difficile'	0.0531478
612	'Bacterial Vaginosis'	'Tropheryma whipplei'	0.052994
613	'Bacterial Vaginosis'	'Oxalobacter formigenes'	0.052994
614	'Bacterial Vaginosis'	'Prevotella copri'	0.052994
615	'Bacterial Vaginosis'	'Coriobacteriaceae'	0.0529658
616	'Bacterial Vaginosis'	'Erysipelotrichaceae'	0.0529658
617	'Bacterial Vaginosis'	'Methanobrevibacter smithii'	0.0529658
618	'Bacterial Vaginosis'	'Alcaligenaceae'	0.0529658
619	'Irritable bowel syndrome(IBS)'	'Parabacteroides'	0.0528657
620	'Irritable bowel syndrome(IBS)'	'Alistipes'	0.0528657
621	'Bacterial Vaginosis'	'Lysobacter'	0.0527121
622	'Bacterial Vaginosis'	'Rickettsiales'	0.0527121
623	'Bacterial Vaginosis'	'Streptococcus mitis'	0.0527121
624	'Obesity'	'Prevotella'	0.0526955
625	'Liver cirrhosis'	'Staphylococcus'	0.0526767
626	'Colorectal carcinoma'	'Fusobacterium'	0.0526271
627	'Bacterial Vaginosis'	'Treponema'	0.0524265
628	'Bacterial Vaginosis'	'Actinomyces'	0.0524265
629	'Bacterial Vaginosis'	'Porphyromonas gingivalis'	0.0524265
630	'Bacterial Vaginosis'	'Selenomonas'	0.0524265
631	'Atopic dermatitis'	'Prevotella'	0.0523511
632	'Bacterial Vaginosis'	'Corynebacterium'	0.0523287
633	'Bacterial Vaginosis'	'Acinetobacter'	0.0523287
634	'Colorectal carcinoma'	'Bacteroides'	0.0522309
635	'Psoriasis'	'Propionibacterium'	0.0521917
636	'Liver cirrhosis'	'Shuttleworthia'	0.052153
637	'COPD'	'Burkholderia'	0.0521111
638	'Ileal Crohn''s disease(CD)'	'Bacteroides fragilis'	0.0518953
639	'Crohn''s disease(CD)'	'Bacteroidetes'	0.0516862
640	'Bacterial Vaginosis'	'Bacilli'	0.0511263
641	'Systemic inflammatory response syndrome'	'Enterobacteriaceae'	0.0508865
642	'Irritable bowel syndrome(IBS)'	'Burkholderia'	0.050467
643	'Constipation Irritable bowel syndrome(IBS)'	'Actinobacteria'	0.0502095
644	'Liver cirrhosis'	'Citrobacter'	0.050085
645	'Atopy'	'Clostridium coccoides'	0.0499363
646	'Constipation Irritable bowel syndrome(IBS)'	'Clostridium coccoides'	0.0493828
647	'Atopic dermatitis'	'Staphylococcus epidermidis'	0.0492983
648	'Atopic dermatitis'	'Dietzia maris'	0.0492983
649	'Bacterial Vaginosis'	'Alistipes finegoldii'	0.049089
650	'Bacterial Vaginosis'	'Alistipes putredinis'	0.049089
651	'Bacterial Vaginosis'	'Eubacterium hallii'	0.049089
652	'Bacterial Vaginosis'	'Lachnospira'	0.049089
653	'Bacterial Vaginosis'	'Lactobacillus salivarius'	0.049089
654	'Bacterial Vaginosis'	'Ruminococcus gnavus'	0.049089
655	'Bacterial Vaginosis'	'Parabacteroides distasonis'	0.049089
656	'Bacterial Vaginosis'	'Bacteroides eggerthii'	0.049089
657	'Bacterial Vaginosis'	'Bacteroides finegoldii'	0.049089
658	'Bacterial Vaginosis'	'Bacteroides sp. D20'	0.049089
659	'Bacterial Vaginosis'	'Bilophila wadsworthia'	0.049089
660	'Bacterial Vaginosis'	'Holdemania'	0.049089
661	'Bacterial Vaginosis'	'Parabacteroides merdae'	0.049089
662	'Bacterial Vaginosis'	'Veillonella atypica'	0.049089
663	'Bacterial Vaginosis'	'Streptococcus parasanguinis'	0.049089
664	'Bacterial Vaginosis'	'Streptococcus salivarius'	0.049089
665	'Bacterial Vaginosis'	'Streptococcus anginosus'	0.049089
666	'Bacterial Vaginosis'	'Odoribacter splanchnicus'	0.049089
667	'Bacterial Vaginosis'	'Streptococcus vestibularis'	0.049089
668	'Bacterial Vaginosis'	'Veillonella dispar'	0.049089
669	'Bacterial Vaginosis'	'Veillonella parvula'	0.049089
670	'Infectious colitis'	'Clostridium coccoides'	0.049038
671	'Periodontal'	'Firmicutes'	0.0488325
672	'COPD'	'Helicobacter pylori'	0.0487315
673	'Systemic inflammatory response syndrome'	'Enterococcus'	0.0487245
674	'Irritable bowel syndrome(IBS)'	'Megasphaera'	0.0483682
675	'Colon cancer'	'Clostridium coccoides'	0.048367
676	'Diarrhea Irritable bowel syndrome(IBS)'	'Clostridium coccoides'	0.0478989
677	'Guttate psoriasis'	'Clostridium coccoides'	0.0478867
678	'Irritable bowel syndrome(IBS)'	'Subdoligranulum'	0.0476606
679	'Irritable bowel syndrome(IBS)'	'Eubacterium eligens'	0.0476606
680	'Irritable bowel syndrome(IBS)'	'Eubacterium rectale'	0.0476606
681	'Irritable bowel syndrome(IBS)'	'Odoribacter'	0.0476606
682	'Irritable bowel syndrome(IBS)'	'Phascolarctobacterium'	0.0476606
683	'Irritable bowel syndrome(IBS)'	'Faecalibacterium'	0.0476606
684	'Atopy'	'Actinobacteria'	0.047615
685	'Whipple''s disease'	'Clostridium coccoides'	0.0475958
686	'New-onset untreated rheumatoid arthrits'	'Clostridium coccoides'	0.0475958
687	'Cystic fibrosis'	'Prevotella'	0.0474029
688	'Systemic inflammatory response syndrome'	'Actinobacteria'	0.0473323
689	'Liver cirrhosis'	'Clostridium coccoides'	0.0472406
690	'Irritable bowel syndrome(IBS)'	'Stenotrophomonas maltophilia'	0.0472396
691	'Guttate psoriasis'	'Actinobacteria'	0.0471757
692	'Ulcerative colitis'	'Lachnospiraceae'	0.0471742
693	'Whipple''s disease'	'Actinobacteria'	0.0470903
694	'New-onset untreated rheumatoid arthrits'	'Actinobacteria'	0.0470903
695	'Kidney stones'	'Actinobacteria'	0.0470903
696	'Irritable bowel syndrome(IBS)'	'Escherichia coli'	0.0469699
697	'Recurrent wheeze'	'Clostridium coccoides'	0.0468065
698	'Allergic sensitization'	'Clostridium coccoides'	0.0468065
699	'Atopic sensitisation'	'Clostridium coccoides'	0.0468065
700	'Gastro-oesophageal reflux'	'Clostridium coccoides'	0.0467064
701	'Gastric and duodenal ulcer'	'Clostridium coccoides'	0.0467064
702	'Allergic asthma'	'Clostridium coccoides'	0.0467064
703	'Allergy'	'Clostridium coccoides'	0.0467064
704	'Cystic fibrosis'	'Firmicutes'	0.0465056
705	'Recurrent wheeze'	'Actinobacteria'	0.0463278
706	'Atopic sensitisation'	'Actinobacteria'	0.0463278
707	'Allergic sensitization'	'Actinobacteria'	0.0463278
708	'Gastric and duodenal ulcer'	'Actinobacteria'	0.0463205
709	'Gastro-oesophageal reflux'	'Actinobacteria'	0.0463205
710	'Allergic asthma'	'Actinobacteria'	0.0463205
711	'Allergy'	'Actinobacteria'	0.0463205
712	'Rheumatoid arthrits'	'Actinobacteria'	0.0454425
713	'Bacterial Vaginosis'	'Proteobacteria'	0.0453187
714	'Irritable bowel syndrome(IBS)'	'Faecalibacterium prausnitzii'	0.0449545
715	'COPD'	'Actinobacteria'	0.04477
716	'Crohn''s disease(CD)'	'Prevotella'	0.0446382
717	'Recurrent wheeze'	'Staphylococcus aureus'	0.0445718
718	'Atopic sensitisation'	'Staphylococcus aureus'	0.0445718
719	'Allergic sensitization'	'Staphylococcus aureus'	0.0445718
720	'Colorectal carcinoma'	'Clostridium coccoides'	0.0443984
721	'Systemic inflammatory response syndrome'	'Klebsiella'	0.0443624
722	'Necrotizing Enterocolitis'	'Prevotella'	0.0443469
723	'Skin and mucosal infections'	'Clostridium coccoides'	0.0442878
724	'Diarrhea Irritable bowel syndrome(IBS)'	'Actinobacteria'	0.044223
725	'Liver cirrhosis'	'Clostridia'	0.0439026
726	'Atopy'	'Clostridia'	0.0437935
727	'Type 2 diabetes'	'Actinobacteria'	0.043684
728	'Skin and mucosal infections'	'Actinobacteria'	0.0436757
729	'Eczema'	'Clostridium coccoides'	0.0436297
730	'Atopic dermatitis'	'Helicobacter pylori'	0.0435331
731	'Psoriasis'	'Streptococcus'	0.0433144
732	'Bacterial Vaginosis'	'Bacteroidetes'	0.0432892
733	'Clostridium difficile infection(CDI)'	'Actinobacteria'	0.0430895
734	'Eczema'	'Actinobacteria'	0.0430058
735	'Psoriasis'	'Helicobacter pylori'	0.0429875
736	'Constipation Irritable bowel syndrome(IBS)'	'Staphylococcus aureus'	0.0429768
737	'Irritable bowel syndrome(IBS)'	'Rikenellaceae'	0.0429411
738	'Irritable bowel syndrome(IBS)'	'Ruminococcaceae'	0.0429411
739	'Infectious colitis'	'Staphylococcus aureus'	0.0425689
740	'Clostridium difficile infection(CDI)'	'Eubacterium'	0.0425255
741	'Liver cirrhosis'	'Klebsiella'	0.0422697
742	'Rheumatoid arthrits'	'Haemophilus'	0.0421696
743	'Irritable bowel syndrome(IBS)'	'Staphylococcus'	0.0420115
744	'Inflammatory bowel disease(IBD)'	'Haemophilus'	0.0419888
745	'Colon cancer'	'Staphylococcus aureus'	0.0419061
746	'Psoriasis'	'Clostridium coccoides'	0.0418521
747	'Ileal Crohn''s disease(CD)'	'Enterococcus faecium'	0.0418422
748	'Ileal Crohn''s disease(CD)'	'Erysipelotrichales'	0.0418422
749	'Colorectal carcinoma'	'Lactobacillus'	0.0417512
750	'Atopy'	'Staphylococcus aureus'	0.0416618
751	'Whipple''s disease'	'Staphylococcus aureus'	0.0415625
752	'New-onset untreated rheumatoid arthrits'	'Staphylococcus aureus'	0.0415625
753	'Kidney stones'	'Staphylococcus aureus'	0.0415625
754	'Ulcerative colitis'	'Lactobacillus'	0.041158
755	'Clostridium difficile infection(CDI)'	'Haemophilus'	0.0410663
756	'COPD'	'Lachnospiraceae'	0.0410089
757	'Constipation Irritable bowel syndrome(IBS)'	'Lachnospiraceae'	0.0409742
758	'COPD'	'Clostridium difficile'	0.040964
759	'Eczema'	'Staphylococcus aureus'	0.0407769
760	'Infectious colitis'	'Lachnospiraceae'	0.040716
761	'Bacterial Vaginosis'	'Promicromonosporaceae'	0.0406868
762	'Bacterial Vaginosis'	'Paenibacillaceae'	0.0406868
763	'Bacterial Vaginosis'	'Ruminococcus productus'	0.0406868
764	'Bacterial Vaginosis'	'Clostridium cocleatum'	0.0406868
765	'Bacterial Vaginosis'	'Desulfobacteraceae'	0.0406868
766	'Bacterial Vaginosis'	'Nitrospiraceae'	0.0406868
767	'Bacterial Vaginosis'	'Bacillaceae'	0.0406868
768	'Bacterial Vaginosis'	'Desulfovibrionaceae'	0.0406868
769	'Bacterial Vaginosis'	'Bifidobacterium catenulatum'	0.0406868
770	'Bacterial Vaginosis'	'Cellulomonadaceae'	0.0406868
771	'Bacterial Vaginosis'	'Peptostreptococcaceae'	0.0406868
772	'Bacterial Vaginosis'	'Syntrophobacteraceae'	0.0406868
773	'Bacterial Vaginosis'	'Clostridiaceae'	0.0406868
774	'Bacterial Vaginosis'	'Thiotrichaceae'	0.0406868
775	'Bacterial Vaginosis'	'Acidobacteriaceae'	0.0406868
776	'Bacterial Vaginosis'	'Aeromonadaceae'	0.0406868
777	'Bacterial Vaginosis'	'Alteromonadaceae'	0.0406868
778	'Bacterial Vaginosis'	'Anaerovorax'	0.0406868
779	'Bacterial Vaginosis'	'Polyangiaceae'	0.0406868
780	'Colorectal carcinoma'	'Clostridium difficile'	0.0406039
781	'Colorectal carcinoma'	'Actinobacteria'	0.0405986
782	'Inflammatory bowel disease(IBD)'	'Staphylococcus'	0.0405664
783	'Asthma'	'Actinobacteria'	0.0404604
784	'Ulcerative colitis'	'Haemophilus'	0.0404214
785	'Bacterial Vaginosis'	'Clostridium leptum'	0.040405
786	'Gastric and duodenal ulcer'	'Staphylococcus aureus'	0.0402719
787	'Allergic asthma'	'Staphylococcus aureus'	0.0402719
788	'Allergy'	'Staphylococcus aureus'	0.0402719
789	'Cystic fibrosis'	'Staphylococcus epidermidis'	0.0402647
790	'Cystic fibrosis'	'Dietzia maris'	0.0402647
791	'Inflammatory bowel disease(IBD)'	'Lactobacillus'	0.0401768
792	'Infectious colitis'	'Bacteroides'	0.0401597
793	'Irritable bowel syndrome(IBS)'	'Clostridiales'	0.0401123
794	'Irritable bowel syndrome(IBS)'	'Clostridium'	0.0400243
795	'Crohn''s disease(CD)'	'Bacteroides fragilis'	0.0400059
796	'COPD'	'Staphylococcus'	0.0399877
797	'Constipation Irritable bowel syndrome(IBS)'	'Haemophilus'	0.0399501
798	'Infectious colitis'	'Haemophilus'	0.0399175
799	'Atopy'	'Lactobacillus'	0.0396477
800	'Ileal Crohn''s disease(CD)'	'Helicobacter pylori'	0.0395264
801	'Colon cancer'	'Lachnospiraceae'	0.0394689
802	'Irritable bowel syndrome(IBS)'	'Bacteroides uniformis'	0.0394615
803	'Psoriasis'	'Clostridium difficile'	0.0393652
804	'Liver cirrhosis'	'Actinobacteria'	0.0393075
805	'Gastric and duodenal ulcer'	'Haemophilus'	0.039298
806	'Allergic asthma'	'Haemophilus'	0.039298
807	'Allergy'	'Haemophilus'	0.039298
808	'Atopy'	'Lachnospiraceae'	0.0392745
809	'Clostridium difficile infection(CDI)'	'Clostridium coccoides'	0.0392602
810	'Ulcerative colitis'	'Staphylococcus'	0.0392583
811	'Rheumatoid arthrits'	'Lactobacillus'	0.0388855
812	'Colorectal carcinoma'	'Lachnospiraceae'	0.0388771
813	'Psoriasis'	'Lachnospiraceae'	0.0388511
814	'Guttate psoriasis'	'Lachnospiraceae'	0.0387586
815	'New-onset untreated rheumatoid arthrits'	'Lachnospiraceae'	0.0387104
816	'Whipple''s disease'	'Lachnospiraceae'	0.0387104
817	'Kidney stones'	'Lachnospiraceae'	0.0387104
818	'Type 2 diabetes'	'Haemophilus'	0.0387072
819	'Guttate psoriasis'	'Stenotrophomonas maltophilia'	0.0386677
820	'Necrotizing Enterocolitis'	'Propionibacterium'	0.0386506
821	'Necrotizing Enterocolitis'	'Propionibacterium acnes'	0.0386506
822	'Atopy'	'Haemophilus'	0.0385668
823	'Ileal Crohn''s disease(CD)'	'Actinobacteria'	0.0385638
824	'Colon cancer'	'Haemophilus'	0.0384342
825	'Bacterial Vaginosis'	'Faecalibacterium prausnitzii'	0.0384005
826	'Infectious colitis'	'Clostridia'	0.0383827
827	'Liver cirrhosis'	'Bifidobacterium'	0.0383732
828	'Asthma'	'Clostridium coccoides'	0.0383527
829	'Diarrhea Irritable bowel syndrome(IBS)'	'Staphylococcus aureus'	0.0382816
830	'Colorectal carcinoma'	'Fusobacterium nucleatum'	0.0382419
831	'Psoriasis'	'Haemophilus'	0.0382304
832	'Obesity'	'Clostridium difficile'	0.0382176
833	'Skin and mucosal infections'	'Staphylococcus aureus'	0.0381511
834	'Bacterial Vaginosis'	'Escherichia coli'	0.0381361
835	'Clostridium difficile infection(CDI)'	'Lactobacillus'	0.0381058
836	'Irritable bowel syndrome(IBS)'	'Prevotella'	0.0380105
837	'Recurrent wheeze'	'Lachnospiraceae'	0.0379555
838	'Atopic sensitisation'	'Lachnospiraceae'	0.0379555
839	'Allergic sensitization'	'Lachnospiraceae'	0.0379555
840	'Irritable bowel syndrome(IBS)'	'Firmicutes'	0.0379389
841	'Ileal Crohn''s disease(CD)'	'Clostridium difficile'	0.0379369
842	'Gastric and duodenal ulcer'	'Lachnospiraceae'	0.0379298
843	'Gastro-oesophageal reflux'	'Lachnospiraceae'	0.0379298
844	'Allergic asthma'	'Lachnospiraceae'	0.0379298
845	'Obesity'	'Helicobacter pylori'	0.0379129
846	'Guttate psoriasis'	'Haemophilus'	0.0378494
847	'Liver cirrhosis'	'Staphylococcus aureus'	0.0377177
848	'Whipple''s disease'	'Haemophilus'	0.0377173
849	'Kidney stones'	'Haemophilus'	0.0377173
850	'New-onset untreated rheumatoid arthrits'	'Haemophilus'	0.0377173
851	'Ileal Crohn''s disease(CD)'	'Haemophilus'	0.0375189
852	'Asthma'	'Lactobacillus'	0.0374384
853	'Irritable bowel syndrome(IBS)'	'Bacteroides ovatus'	0.0373665
854	'Bacterial Vaginosis'	'Burkholderia'	0.0372843
855	'Constipation Irritable bowel syndrome(IBS)'	'Enterobacteriaceae'	0.0370742
856	'Recurrent wheeze'	'Haemophilus'	0.0370111
857	'Atopic sensitisation'	'Haemophilus'	0.0370111
858	'Colon cancer'	'Lactobacillus'	0.036971
859	'Diarrhea Irritable bowel syndrome(IBS)'	'Lachnospiraceae'	0.0366452
860	'New-onset untreated rheumatoid arthrits'	'Lactobacillus'	0.0366145
861	'Whipple''s disease'	'Lactobacillus'	0.0366145
862	'Kidney stones'	'Lactobacillus'	0.0366145
863	'Necrotizing Enterocolitis'	'Comamonadaceae'	0.0365123
864	'Necrotizing Enterocolitis'	'Oxalobacteraceae'	0.0365123
865	'Necrotizing Enterocolitis'	'Sphingomonadaceae'	0.0365123
866	'Inflammatory bowel disease(IBD)'	'Staphylococcus aureus'	0.0363786
867	'Ileal Crohn''s disease(CD)'	'Fusobacteriaceae'	0.0363373
868	'Ileal Crohn''s disease(CD)'	'Veillonellaceae'	0.0363373
869	'Systemic inflammatory response syndrome'	'Staphylococcus aureus'	0.0363368
870	'Constipation Irritable bowel syndrome(IBS)'	'Veillonella'	0.0362682
871	'Systemic inflammatory response syndrome'	'Lachnospiraceae'	0.0362131
872	'Skin and mucosal infections'	'Lachnospiraceae'	0.036087
873	'Bacterial Vaginosis'	'Fusobacteriaceae'	0.0360581
874	'Bacterial Vaginosis'	'Veillonellaceae'	0.0360581
875	'Cystic fibrosis'	'Pseudomonas'	0.0360327
876	'COPD'	'Staphylococcus aureus'	0.0360204
877	'Recurrent wheeze'	'Lactobacillus'	0.0360098
878	'Atopic sensitisation'	'Lactobacillus'	0.0360098
879	'Allergic sensitization'	'Lactobacillus'	0.0360098
880	'Gastric and duodenal ulcer'	'Lactobacillus'	0.0359589
881	'Gastro-oesophageal reflux'	'Lactobacillus'	0.0359589
882	'Allergic asthma'	'Lactobacillus'	0.0359589
883	'Allergy'	'Lactobacillus'	0.0359589
884	'Diarrhea Irritable bowel syndrome(IBS)'	'Haemophilus'	0.035948
885	'COPD'	'Comamonadaceae'	0.0357709
886	'COPD'	'Oxalobacteraceae'	0.0357709
887	'COPD'	'Sphingomonadaceae'	0.0357709
888	'Atopic dermatitis'	'Clostridium coccoides'	0.0357017
889	'Constipation Irritable bowel syndrome(IBS)'	'Clostridia'	0.0357004
890	'Clostridium difficile infection(CDI)'	'Bacteroides'	0.0356977
891	'Irritable bowel syndrome(IBS)'	'Verrucomicrobia'	0.035643
892	'Irritable bowel syndrome(IBS)'	'Swine fecal bacterium RF3E-Xyl1'	0.035643
893	'Irritable bowel syndrome(IBS)'	'Vibrio'	0.035643
894	'Irritable bowel syndrome(IBS)'	'Bacillus'	0.035643
895	'Irritable bowel syndrome(IBS)'	'Bacterium 08.96.4'	0.035643
896	'Irritable bowel syndrome(IBS)'	'Bacterium ASF500'	0.035643
897	'Irritable bowel syndrome(IBS)'	'Bacterium B4C2-5'	0.035643
898	'Irritable bowel syndrome(IBS)'	'Bacterium Ba2'	0.035643
899	'Irritable bowel syndrome(IBS)'	'Bacterium C15'	0.035643
900	'Irritable bowel syndrome(IBS)'	'Bacterium G100VIII'	0.035643
901	'Irritable bowel syndrome(IBS)'	'Bacterium ic1214'	0.035643
902	'Irritable bowel syndrome(IBS)'	'Bacterium ic1258'	0.035643
903	'Irritable bowel syndrome(IBS)'	'Bacterium ic1292'	0.035643
904	'Irritable bowel syndrome(IBS)'	'Bacterium ic1379'	0.035643
905	'Irritable bowel syndrome(IBS)'	'Bacterium ic1391'	0.035643
906	'Irritable bowel syndrome(IBS)'	'Bacterium MB7-1'	0.035643
907	'Irritable bowel syndrome(IBS)'	'Bacterium mpn-isolate group 19'	0.035643
908	'Irritable bowel syndrome(IBS)'	'Bacterium mpn-isolate group 22'	0.035643
909	'Irritable bowel syndrome(IBS)'	'Bacterium mpn-isolate group 24'	0.035643
910	'Irritable bowel syndrome(IBS)'	'Bacterium mpn-isolate group 5'	0.035643
911	'Irritable bowel syndrome(IBS)'	'Bacterium str. 31285'	0.035643
912	'Irritable bowel syndrome(IBS)'	'Bacteroides sp. CJ78'	0.035643
913	'Irritable bowel syndrome(IBS)'	'Bacteroides thetaiotaomicron'	0.035643
914	'Irritable bowel syndrome(IBS)'	'Bovine rumen bacterium JPR13'	0.035643
915	'Irritable bowel syndrome(IBS)'	'Butyrate-producing bacterium M104/1'	0.035643
916	'Irritable bowel syndrome(IBS)'	'Butyrate-producing bacterium M21/2'	0.035643
917	'Irritable bowel syndrome(IBS)'	'Butyrate-producing bacterium SL6/1/1'	0.035643
918	'Irritable bowel syndrome(IBS)'	'Butyrate-producing bacterium SR1/5'	0.035643
919	'Irritable bowel syndrome(IBS)'	'Butyrate-producing bacterium SS2/1'	0.035643
920	'Irritable bowel syndrome(IBS)'	'Escherichia'	0.035643
921	'Irritable bowel syndrome(IBS)'	'Eubacterium tortuosum'	0.035643
922	'Irritable bowel syndrome(IBS)'	'Gram-negative bacterium cL10-2b-4'	0.035643
923	'Irritable bowel syndrome(IBS)'	'Hafnia'	0.035643
924	'Irritable bowel syndrome(IBS)'	'Human intestinal firmicute CB47'	0.035643
925	'Irritable bowel syndrome(IBS)'	'Human intestinal firmicute CO19'	0.035643
926	'Irritable bowel syndrome(IBS)'	'Human intestinal firmicute CO2'	0.035643
927	'Irritable bowel syndrome(IBS)'	'Human intestinal firmicute CO4'	0.035643
928	'Irritable bowel syndrome(IBS)'	'Lachnospiraceae bacterium A2'	0.035643
929	'Irritable bowel syndrome(IBS)'	'Lactococcus'	0.035643
930	'Irritable bowel syndrome(IBS)'	'Mannheimia'	0.035643
931	'Irritable bowel syndrome(IBS)'	'Mastodon intestinal bacterium AN-22-6'	0.035643
932	'Irritable bowel syndrome(IBS)'	'Oscillospira'	0.035643
933	'Irritable bowel syndrome(IBS)'	'Pantoea'	0.035643
934	'Irritable bowel syndrome(IBS)'	'Pectobacterium'	0.035643
935	'Irritable bowel syndrome(IBS)'	'Peptostreptococcus'	0.035643
936	'Irritable bowel syndrome(IBS)'	'Rumen bacterium 8/94-32'	0.035643
937	'Irritable bowel syndrome(IBS)'	'Rumen bacterium R-7'	0.035643
938	'Irritable bowel syndrome(IBS)'	'Swine fecal bacterium FPC70'	0.035643
939	'Irritable bowel syndrome(IBS)'	'Swine fecal bacterium SD-Pec1'	0.035643
940	'Irritable bowel syndrome(IBS)'	'Swine manure pit bacterium PPC108'	0.035643
941	'Irritable bowel syndrome(IBS)'	'Terrahaemophilus'	0.035643
942	'Irritable bowel syndrome(IBS)'	'Unidentified bacterium ZF3'	0.035643
943	'Irritable bowel syndrome(IBS)'	'Bacterium ''New Zealand B'''	0.035643
944	'Irritable bowel syndrome(IBS)'	'Bacteroidaceae bacterium Smarlab 3301643'	0.035643
945	'Irritable bowel syndrome(IBS)'	'Butyrate-producing bacterium L1-810'	0.035643
946	'Irritable bowel syndrome(IBS)'	'Butyrate-producing bacterium L2-50'	0.035643
947	'Irritable bowel syndrome(IBS)'	'Butyrate-producing bacterium M50/1'	0.035643
948	'Irritable bowel syndrome(IBS)'	'Butyrate-producing bacterium P607'	0.035643
949	'Irritable bowel syndrome(IBS)'	'Butyrate-producing bacterium PH05YB02'	0.035643
950	'Irritable bowel syndrome(IBS)'	'Butyrate-producing bacterium Ph07AY02'	0.035643
951	'Irritable bowel syndrome(IBS)'	'Clostridiaceae bacterium SH032'	0.035643
952	'Irritable bowel syndrome(IBS)'	'Clostridiaceae bacterium SK061'	0.035643
953	'Irritable bowel syndrome(IBS)'	'Clostridiales bacterium 80/3'	0.035643
954	'Irritable bowel syndrome(IBS)'	'Clostridiales bacterium A2-162'	0.035643
955	'Irritable bowel syndrome(IBS)'	'Clostridiales bacterium AHT16'	0.035643
956	'Irritable bowel syndrome(IBS)'	'Clostridium innocuum'	0.035643
957	'Irritable bowel syndrome(IBS)'	'Clostridium ramosum'	0.035643
958	'Irritable bowel syndrome(IBS)'	'Coprobacillus'	0.035643
959	'Irritable bowel syndrome(IBS)'	'Cronobacter'	0.035643
960	'Irritable bowel syndrome(IBS)'	'Dehalobacterium'	0.035643
961	'Irritable bowel syndrome(IBS)'	'Desulfotomaculum'	0.035643
962	'Irritable bowel syndrome(IBS)'	'Edwardsiella'	0.035643
963	'Irritable bowel syndrome(IBS)'	'Erysipelothrix'	0.035643
964	'Irritable bowel syndrome(IBS)'	'Mogibacterium'	0.035643
965	'Irritable bowel syndrome(IBS)'	'Oscillibacter'	0.035643
966	'Irritable bowel syndrome(IBS)'	'Oscillospiraceae bacterium NML 061048'	0.035643
967	'Irritable bowel syndrome(IBS)'	'Anaerofilum'	0.035643
968	'Irritable bowel syndrome(IBS)'	'Anaerostipes'	0.035643
969	'Irritable bowel syndrome(IBS)'	'Anaerotruncus'	0.035643
970	'Irritable bowel syndrome(IBS)'	'Bacterium ic1296'	0.035643
971	'Irritable bowel syndrome(IBS)'	'Bacterium ic1311'	0.035643
972	'Irritable bowel syndrome(IBS)'	'Bacterium YE62'	0.035643
973	'Irritable bowel syndrome(IBS)'	'Butyrate-producing bacterium PH07AY3'	0.035643
974	'Irritable bowel syndrome(IBS)'	'Butyrate-producing bacterium PH07AY5'	0.035643
975	'Irritable bowel syndrome(IBS)'	'Butyrate-producing bacterium PH07BY04'	0.035643
976	'Irritable bowel syndrome(IBS)'	'Butyrate-producing bacterium SM4/1'	0.035643
977	'Irritable bowel syndrome(IBS)'	'Butyrate-producing bacterium SR1/1'	0.035643
978	'Irritable bowel syndrome(IBS)'	'Butyrate-producing bacterium SSC/2'	0.035643
979	'Irritable bowel syndrome(IBS)'	'Butyrate-producing bacterium T2-132'	0.035643
980	'Irritable bowel syndrome(IBS)'	'Clostridia bacterium TSW07CA7'	0.035643
981	'Irritable bowel syndrome(IBS)'	'Clostridiaceae bacterium bSSV31'	0.035643
982	'Irritable bowel syndrome(IBS)'	'Clostridiaceae bacterium LEMV63'	0.035643
983	'Irritable bowel syndrome(IBS)'	'Clostridiales bacterium L2-14'	0.035643
984	'Irritable bowel syndrome(IBS)'	'Clostridium spiroforme'	0.035643
985	'Irritable bowel syndrome(IBS)'	'Collinsella'	0.035643
986	'Irritable bowel syndrome(IBS)'	'Dysgonomonas'	0.035643
987	'Irritable bowel syndrome(IBS)'	'Enterobacter'	0.035643
988	'Irritable bowel syndrome(IBS)'	'Erwinia'	0.035643
989	'Irritable bowel syndrome(IBS)'	'Firmicutes str. C29'	0.035643
990	'Irritable bowel syndrome(IBS)'	'Human intestinal firmicute CS26'	0.035643
991	'Irritable bowel syndrome(IBS)'	'Lachnobacterium'	0.035643
992	'Irritable bowel syndrome(IBS)'	'Oligella'	0.035643
993	'Irritable bowel syndrome(IBS)'	'Pasteurella'	0.035643
994	'Irritable bowel syndrome(IBS)'	'Pusillimonas'	0.035643
995	'Irritable bowel syndrome(IBS)'	'Solobacterium'	0.035643
996	'Irritable bowel syndrome(IBS)'	'Sutterella'	0.035643
997	'Irritable bowel syndrome(IBS)'	'Swine fecal bacterium FPC67'	0.035643
998	'Irritable bowel syndrome(IBS)'	'Aggregatibacter'	0.035643
999	'Irritable bowel syndrome(IBS)'	'Akkermansia'	0.035643
1000	'Irritable bowel syndrome(IBS)'	'Brenneria'	0.035643
1001	'Irritable bowel syndrome(IBS)'	'Butyrate-producing bacterium ART55/1'	0.035643
1002	'Irritable bowel syndrome(IBS)'	'Butyrate-producing bacterium L1-952'	0.035643
1003	'Irritable bowel syndrome(IBS)'	'Salmonella'	0.035643
1004	'Irritable bowel syndrome(IBS)'	'Acetonema'	0.035643
1005	'Irritable bowel syndrome(IBS)'	'Actinobacillus'	0.035643
1006	'Irritable bowel syndrome(IBS)'	'Rumen bacterium R-9'	0.035643
1007	'Irritable bowel syndrome(IBS)'	'Segmented filamentous bacterium'	0.035643
1008	'Irritable bowel syndrome(IBS)'	'Serratia'	0.035643
1009	'Irritable bowel syndrome(IBS)'	'Shigella'	0.035643
1010	'Irritable bowel syndrome(IBS)'	'Tenericutes'	0.035643
1011	'Irritable bowel syndrome(IBS)'	'Verrucomicrobia bacterium MS-F-88'	0.035643
1012	'COPD'	'Clostridia'	0.0356338
1013	'Irritable bowel syndrome(IBS)'	'Bacteroides fragilis'	0.0356189
1014	'Eczema'	'Lachnospiraceae'	0.035615
1015	'Bacterial Vaginosis'	'Enterococcus'	0.0356113
1016	'Irritable bowel syndrome(IBS)'	'Fusobacterium'	0.0355778
1017	'Clostridium difficile infection(CDI)'	'Helicobacter pylori'	0.0355648
1018	'Type 2 diabetes'	'Helicobacter pylori'	0.0355247
1019	'Obesity'	'Clostridium coccoides'	0.0355079
1020	'Inflammatory bowel disease(IBD)'	'Enterobacteriaceae'	0.0355052
1021	'Systemic inflammatory response syndrome'	'Haemophilus'	0.0355024
1022	'Crohn''s disease(CD)'	'Clostridium coccoides'	0.0353947
1023	'Rheumatoid arthrits'	'Staphylococcus aureus'	0.0353511
1024	'Skin and mucosal infections'	'Haemophilus'	0.035308
1025	'Liver cirrhosis'	'Helicobacter pylori'	0.0352836
1026	'Ulcerative colitis'	'Staphylococcus aureus'	0.035156
1027	'Psoriasis'	'Lactobacillus'	0.0350965
1028	'Irritable bowel syndrome(IBS)'	'Citrobacter'	0.0350828
1029	'Obesity'	'Actinobacteria'	0.035052
1030	'Psoriasis'	'Shigella dysenteriae'	0.0350242
1031	'Psoriasis'	'Enterobacter aerogenes'	0.0350242
1032	'Psoriasis'	'Enterobacter hormaechei'	0.0350242
1033	'Psoriasis'	'Klebsiella pneumoniae'	0.0350242
1034	'Clostridium difficile infection(CDI)'	'Veillonella'	0.0349933
1035	'Rheumatoid arthrits'	'Clostridia'	0.034948
1036	'Systemic inflammatory response syndrome'	'Enterobacter aerogenes'	0.0348411
1037	'Systemic inflammatory response syndrome'	'Enterobacter hormaechei'	0.0348411
1038	'Systemic inflammatory response syndrome'	'Shigella dysenteriae'	0.0348411
1039	'Systemic inflammatory response syndrome'	'Klebsiella pneumoniae'	0.0348411
1040	'Diarrhea Irritable bowel syndrome(IBS)'	'Lactobacillus'	0.0348266
1041	'Asthma'	'Lachnospiraceae'	0.034792
1042	'Atopy'	'Bacteroides'	0.0347863
1043	'Ileal Crohn''s disease(CD)'	'Enterobacteriaceae'	0.034776
1044	'Rheumatoid arthrits'	'Bifidobacterium'	0.0347239
1045	'Eczema'	'Haemophilus'	0.0347177
1046	'Crohn''s disease(CD)'	'Lachnospiraceae'	0.0347165
1047	'Atopic dermatitis'	'Actinobacteria'	0.0347025
1048	'Inflammatory bowel disease(IBD)'	'Bacteroidaceae'	0.034642
1049	'Infectious colitis'	'Enterobacteriaceae'	0.0346245
1050	'COPD'	'Fusobacterium'	0.0345645
1051	'Colon cancer'	'Clostridia'	0.0343887
1052	'Ulcerative colitis'	'Enterobacteriaceae'	0.034279
1053	'Guttate psoriasis'	'Clostridia'	0.0342635
1054	'Skin and mucosal infections'	'Lactobacillus'	0.0342532
1055	'COPD'	'Lysobacter'	0.0342404
1056	'COPD'	'Rickettsiales'	0.0342404
1057	'COPD'	'Streptococcus mitis'	0.0342404
1058	'New-onset untreated rheumatoid arthrits'	'Clostridia'	0.0340524
1059	'Whipple''s disease'	'Clostridia'	0.0340524
1060	'Kidney stones'	'Clostridia'	0.0340524
1061	'Periodontal'	'Clostridium coccoides'	0.0339948
1062	'Cystic fibrosis'	'Helicobacter pylori'	0.0339886
1063	'Systemic inflammatory response syndrome'	'Lactobacillus'	0.0339546
1064	'Ileal Crohn''s disease(CD)'	'Lactobacillus'	0.0338105
1065	'Eczema'	'Lactobacillus'	0.0337865
1066	'Diarrhea Irritable bowel syndrome(IBS)'	'Bifidobacterium'	0.0337859
1067	'Colon cancer'	'Enterobacteriaceae'	0.0337629
1068	'Constipation Irritable bowel syndrome(IBS)'	'Bacteroides'	0.0336898
1069	'Inflammatory bowel disease(IBD)'	'Clostridia'	0.0336337
1070	'Systemic inflammatory response syndrome'	'Veillonella'	0.033617
1071	'Clostridium difficile infection(CDI)'	'Staphylococcus'	0.0334911
1072	'Colorectal carcinoma'	'Staphylococcus'	0.0334328
1073	'Recurrent wheeze'	'Clostridia'	0.0333789
1074	'Atopic sensitisation'	'Clostridia'	0.0333789
1075	'Allergic sensitization'	'Clostridia'	0.0333789
1076	'Ileal Crohn''s disease(CD)'	'Escherichia coli'	0.0333496
1077	'Bacterial Vaginosis'	'Stenotrophomonas maltophilia'	0.033343
1078	'Liver cirrhosis'	'Clostridium difficile'	0.0333328
1079	'Gastric and duodenal ulcer'	'Clostridia'	0.0332841
1080	'Gastro-oesophageal reflux'	'Clostridia'	0.0332841
1081	'Allergic asthma'	'Clostridia'	0.0332841
1082	'Allergy'	'Clostridia'	0.0332841
1083	'Atopy'	'Enterobacteriaceae'	0.0332677
1084	'Psoriasis'	'Enterobacteriaceae'	0.0332522
1085	'Necrotizing Enterocolitis'	'Haemophilus'	0.0330825
1086	'Asthma'	'Clostridium difficile'	0.0330707
1087	'Guttate psoriasis'	'Enterobacteriaceae'	0.0330548
1088	'Periodontal'	'Clostridium difficile'	0.0330345
1089	'Whipple''s disease'	'Enterobacteriaceae'	0.0329267
1090	'New-onset untreated rheumatoid arthrits'	'Enterobacteriaceae'	0.0329267
1091	'Kidney stones'	'Enterobacteriaceae'	0.0329267
1092	'Obesity'	'Lactobacillus'	0.0328218
1093	'Necrotizing Enterocolitis'	'Clostridium coccoides'	0.0326868
1094	'Constipation Irritable bowel syndrome(IBS)'	'Staphylococcus'	0.0326571
1095	'Inflammatory bowel disease(IBD)'	'Veillonella'	0.0326535
1096	'Clostridium difficile infection(CDI)'	'Clostridium difficile'	0.0326362
1097	'Colorectal carcinoma'	'Staphylococcus aureus'	0.0326333
1098	'COPD'	'Bacteroides'	0.0326258
1099	'Necrotizing Enterocolitis'	'Lachnospiraceae'	0.0326101
1100	'Type 2 diabetes'	'Enterobacteriaceae'	0.0325849
1101	'Atopic dermatitis'	'Xanthomonas'	0.0325644
1102	'Atopic dermatitis'	'Lysobacter'	0.0325644
1103	'Atopic dermatitis'	'Rickettsiales'	0.0325644
1104	'Atopic dermatitis'	'Streptococcus mitis'	0.0325644
1105	'Clostridium difficile infection(CDI)'	'Enterobacteriaceae'	0.0325504
1106	'Type 2 diabetes'	'Staphylococcus'	0.03255
1107	'Psoriasis'	'Enterococcus'	0.0324638
1108	'Clostridium difficile infection(CDI)'	'Clostridia'	0.0323032
1109	'Periodontal'	'Actinobacteria'	0.032299
1110	'Recurrent wheeze'	'Enterobacteriaceae'	0.032273
1111	'Allergic sensitization'	'Enterobacteriaceae'	0.032273
1112	'Atopic sensitisation'	'Enterobacteriaceae'	0.032273
1113	'Colorectal carcinoma'	'Streptococcus'	0.0322289
1114	'Eczema'	'Enterobacteriaceae'	0.0322006
1115	'Irritable bowel syndrome(IBS)'	'Lactobacillus'	0.0321706
1116	'Gastric and duodenal ulcer'	'Enterobacteriaceae'	0.0321377
1117	'Gastro-oesophageal reflux'	'Enterobacteriaceae'	0.0321377
1118	'Allergic asthma'	'Enterobacteriaceae'	0.0321377
1119	'Allergy'	'Enterobacteriaceae'	0.0321377
1120	'Colorectal carcinoma'	'Enterobacteriaceae'	0.0320831
1121	'Cystic fibrosis'	'Clostridium coccoides'	0.0320632
1122	'Diarrhea Irritable bowel syndrome(IBS)'	'Clostridia'	0.0320563
1123	'Colon cancer'	'Bacteroides'	0.0320446
1124	'Atopic dermatitis'	'Lactobacillus'	0.0320032
1125	'Irritable bowel syndrome(IBS)'	'Fusobacteria'	0.0319103
1126	'Irritable bowel syndrome(IBS)'	'Streptococcus'	0.0318685
1127	'Inflammatory bowel disease(IBD)'	'Bacteroides'	0.0317324
1128	'Rheumatoid arthrits'	'Bacteroides'	0.0317079
1129	'Obesity'	'Haemophilus'	0.0317041
1130	'Periodontal'	'Lactobacillus'	0.0316543
1131	'Crohn''s disease(CD)'	'Veillonella dispar'	0.0316499
1132	'Crohn''s disease(CD)'	'Veillonella parvula'	0.0316499
1133	'Crohn''s disease(CD)'	'Eubacterium hallii'	0.0316499
1134	'Crohn''s disease(CD)'	'Lachnospira'	0.0316499
1135	'Crohn''s disease(CD)'	'Parabacteroides distasonis'	0.0316499
1136	'Crohn''s disease(CD)'	'Alistipes finegoldii'	0.0316499
1137	'Crohn''s disease(CD)'	'Alistipes putredinis'	0.0316499
1138	'Crohn''s disease(CD)'	'Bacteroides eggerthii'	0.0316499
1139	'Crohn''s disease(CD)'	'Bacteroides finegoldii'	0.0316499
1140	'Crohn''s disease(CD)'	'Bacteroides sp. D20'	0.0316499
1141	'Crohn''s disease(CD)'	'Enterococcus faecalis'	0.0316499
1142	'Crohn''s disease(CD)'	'Holdemania'	0.0316499
1143	'Crohn''s disease(CD)'	'Lactobacillus salivarius'	0.0316499
1144	'Crohn''s disease(CD)'	'Ruminococcus gnavus'	0.0316499
1145	'Crohn''s disease(CD)'	'Streptococcus parasanguinis'	0.0316499
1146	'Crohn''s disease(CD)'	'Odoribacter splanchnicus'	0.0316499
1147	'Crohn''s disease(CD)'	'Parabacteroides merdae'	0.0316499
1148	'Crohn''s disease(CD)'	'Streptococcus anginosus'	0.0316499
1149	'Crohn''s disease(CD)'	'Streptococcus salivarius'	0.0316499
1150	'Crohn''s disease(CD)'	'Bilophila wadsworthia'	0.0316499
1151	'Crohn''s disease(CD)'	'Streptococcus vestibularis'	0.0316499
1152	'Crohn''s disease(CD)'	'Veillonella atypica'	0.0316499
1153	'Crohn''s disease(CD)'	'Bilophila'	0.0316499
1154	'Crohn''s disease(CD)'	'Roseburia hominis'	0.0316499
1155	'Bacterial Vaginosis'	'Tannerella'	0.0316085
1156	'COPD'	'Clostridium'	0.0315986
1157	'Clostridium difficile infection(CDI)'	'Fusobacterium'	0.0315962
1158	'Clostridium difficile infection(CDI)'	'Phascolarctobacterium'	0.0315795
1159	'Clostridium difficile infection(CDI)'	'Odoribacter'	0.0315795
1160	'Clostridium difficile infection(CDI)'	'Eubacterium eligens'	0.0315795
1161	'Clostridium difficile infection(CDI)'	'Eubacterium rectale'	0.0315795
1162	'Clostridium difficile infection(CDI)'	'Roseburia'	0.0315795
1163	'Clostridium difficile infection(CDI)'	'Faecalibacterium'	0.0315795
1164	'Bacterial Vaginosis'	'Staphylococcus'	0.0315687
1165	'Obesity'	'Lachnospiraceae'	0.0314506
1166	'COPD'	'Enterobacteriaceae'	0.0314308
1167	'Skin and mucosal infections'	'Clostridia'	0.031405
1168	'COPD'	'Stenotrophomonas maltophilia'	0.0313894
1169	'Infectious colitis'	'Fusobacterium'	0.0312477
1170	'Guttate psoriasis'	'Bacteroides'	0.0312374
1171	'New-onset untreated rheumatoid arthrits'	'Bacteroides'	0.0311934
1172	'Whipple''s disease'	'Bacteroides'	0.0311934
1173	'Kidney stones'	'Bacteroides'	0.0311934
1174	'Clostridium difficile infection(CDI)'	'Bacteroides uniformis'	0.0311504
1175	'Obesity'	'Stenotrophomonas maltophilia'	0.0311422
1176	'Diarrhea Irritable bowel syndrome(IBS)'	'Enterobacteriaceae'	0.0311039
1177	'Type 2 diabetes'	'Megasphaera'	0.0309937
1178	'Colorectal carcinoma'	'Bacteroidaceae'	0.030982
1179	'Skin and mucosal infections'	'Enterobacteriaceae'	0.0308195
1180	'Type 2 diabetes'	'Bacteroides'	0.0307904
1181	'Eczema'	'Clostridia'	0.0307867
1182	'Systemic inflammatory response syndrome'	'Clostridia'	0.0307784
1183	'Ulcerative colitis'	'Veillonella'	0.0307016
1184	'Necrotizing Enterocolitis'	'Verrucomicrobiaceae'	0.0306989
1185	'Crohn''s disease(CD)'	'Clostridium'	0.0306961
1186	'Gastric and duodenal ulcer'	'Staphylococcus'	0.0306929
1187	'Gastro-oesophageal reflux'	'Staphylococcus'	0.0306929
1188	'Allergy'	'Staphylococcus'	0.0306929
1189	'Allergic asthma'	'Staphylococcus'	0.0306929
1190	'Ileal Crohn''s disease(CD)'	'Bacteroidaceae'	0.0306847
1191	'Rheumatoid arthrits'	'Bacteroides vulgatus'	0.0306272
1192	'Rheumatoid arthrits'	'Enterobacteriaceae'	0.0305328
1193	'Rheumatoid arthrits'	'Fusobacterium'	0.0305195
1194	'Recurrent wheeze'	'Bacteroides'	0.0305095
1195	'Allergic sensitization'	'Bacteroides'	0.0305095
1196	'Atopic sensitisation'	'Bacteroides'	0.0305095
1197	'Gastric and duodenal ulcer'	'Bacteroides'	0.0305083
1198	'Gastro-oesophageal reflux'	'Bacteroides'	0.0305083
1199	'Allergic asthma'	'Bacteroides'	0.0305083
1200	'Allergy'	'Bacteroides'	0.0305083
1201	'COPD'	'Bacteroidaceae'	0.0304576
1202	'Infectious colitis'	'Veillonella'	0.0303779
1203	'Periodontal'	'Lachnospiraceae'	0.0303521
1204	'Rheumatoid arthrits'	'Bacteroides uniformis'	0.0301638
1205	'Type 2 diabetes'	'Bacteroidaceae'	0.030162
1206	'Clostridium difficile infection(CDI)'	'Bacteroides vulgatus'	0.0301294
1207	'Type 2 diabetes'	'Fusobacteriaceae'	0.0301167
1208	'Type 2 diabetes'	'Veillonellaceae'	0.0301167
1209	'Atopy'	'Fusobacterium'	0.0300324
1210	'Necrotizing Enterocolitis'	'Lactobacillus'	0.0299884
1211	'Necrotizing Enterocolitis'	'Fusobacterium nucleatum'	0.0299465
1212	'Necrotizing Enterocolitis'	'Pseudomonas'	0.0299165
1213	'Rheumatoid arthrits'	'Bacteroides ovatus'	0.0299012
1214	'Colorectal carcinoma'	'Faecalibacterium prausnitzii'	0.0298934
1215	'Colorectal carcinoma'	'Clostridium'	0.0298907
1216	'Ulcerative colitis'	'Bacteroides'	0.029817
1217	'Colorectal carcinoma'	'Veillonella'	0.0297833
1218	'Psoriasis'	'Clostridia'	0.0297119
1219	'COPD'	'Streptococcus'	0.029633
1220	'Infectious colitis'	'Staphylococcus'	0.029582
1221	'Psoriasis'	'Veillonella'	0.0295723
1222	'Cystic fibrosis'	'Haemophilus'	0.0295311
1223	'COPD'	'Veillonella'	0.0294856
1224	'Clostridium difficile infection(CDI)'	'Streptococcus'	0.029472
1225	'Periodontal'	'Bacteroides'	0.0294687
1226	'Diarrhea Irritable bowel syndrome(IBS)'	'Bacteroides'	0.0294553
1227	'Crohn''s disease(CD)'	'Enterobacter aerogenes'	0.0294328
1228	'Crohn''s disease(CD)'	'Enterobacter hormaechei'	0.0294328
1229	'Crohn''s disease(CD)'	'Shigella dysenteriae'	0.0294328
1230	'Crohn''s disease(CD)'	'Klebsiella pneumoniae'	0.0294328
1231	'Cystic fibrosis'	'Actinobacteria'	0.0294039
1232	'Ileal Crohn''s disease(CD)'	'Bacteroides'	0.0293914
1233	'Asthma'	'Shigella dysenteriae'	0.0293643
1234	'Asthma'	'Enterobacter hormaechei'	0.0293643
1235	'Asthma'	'Enterobacter aerogenes'	0.0293643
1236	'Asthma'	'Klebsiella pneumoniae'	0.0293643
1237	'Obesity'	'Staphylococcus'	0.0293634
1238	'Systemic inflammatory response syndrome'	'Bacteroides'	0.0293366
1239	'Irritable bowel syndrome(IBS)'	'Klebsiella'	0.0293178
1240	'Psoriasis'	'Staphylococcus aureus'	0.0292431
1241	'Guttate psoriasis'	'Staphylococcus'	0.029131
1242	'Atopic dermatitis'	'Lachnospiraceae'	0.029095
1243	'Type 2 diabetes'	'Fusobacterium'	0.0290904
1244	'Bacterial Vaginosis'	'Gammaproteobacteria'	0.0290614
1245	'Necrotizing Enterocolitis'	'Erysipelotrichales'	0.0290438
1246	'Necrotizing Enterocolitis'	'Enterococcus faecium'	0.0290438
1247	'Necrotizing Enterocolitis'	'Bacteroidales'	0.0290438
1248	'Psoriasis'	'Fusobacterium'	0.029021
1249	'Obesity'	'Dietzia maris'	0.0290187
1250	'Obesity'	'Staphylococcus epidermidis'	0.0290187
1251	'Crohn''s disease(CD)'	'Actinobacteria'	0.0289754
1252	'Atopic dermatitis'	'Haemophilus'	0.0289749
1253	'Ileal Crohn''s disease(CD)'	'Clostridia'	0.0289649
1254	'Periodontal'	'Fusobacterium nucleatum'	0.0289384
1255	'Irritable bowel syndrome(IBS)'	'Staphylococcus aureus'	0.0289383
1256	'Colon cancer'	'Veillonella'	0.0289318
1257	'Asthma'	'Fusobacterium'	0.02892
1258	'Colon cancer'	'Staphylococcus'	0.0289199
1259	'Necrotizing Enterocolitis'	'Erysipelotrichaceae'	0.0289027
1260	'Necrotizing Enterocolitis'	'Methanobrevibacter smithii'	0.0289027
1261	'Necrotizing Enterocolitis'	'Alcaligenaceae'	0.0289027
1262	'Necrotizing Enterocolitis'	'Coriobacteriaceae'	0.0289027
1263	'Recurrent wheeze'	'Stenotrophomonas maltophilia'	0.0288874
1264	'Atopic sensitisation'	'Stenotrophomonas maltophilia'	0.0288874
1265	'Allergic sensitization'	'Stenotrophomonas maltophilia'	0.0288874
1266	'Skin and mucosal infections'	'Bacteroides'	0.0288607
1267	'Asthma'	'Pseudomonas'	0.0288435
1268	'Obesity'	'Clostridia'	0.0287777
1269	'Periodontal'	'Comamonadaceae'	0.0287774
1270	'Periodontal'	'Oxalobacteraceae'	0.0287774
1271	'Periodontal'	'Sphingomonadaceae'	0.0287774
1272	'Inflammatory bowel disease(IBD)'	'Streptococcus'	0.0287637
1273	'Atopy'	'Veillonella'	0.0287353
1274	'Periodontal'	'Staphylococcus'	0.0286619
1275	'Atopic dermatitis'	'Burkholderia'	0.0286503
1276	'Atopy'	'Staphylococcus'	0.0285982
1277	'Whipple''s disease'	'Staphylococcus'	0.0285937
1278	'New-onset untreated rheumatoid arthrits'	'Staphylococcus'	0.0285937
1279	'Kidney stones'	'Staphylococcus'	0.0285937
1280	'Guttate psoriasis'	'Burkholderia'	0.0285371
1281	'Type 2 diabetes'	'Staphylococcus aureus'	0.0284796
1282	'Clostridium difficile infection(CDI)'	'Faecalibacterium prausnitzii'	0.0284699
1283	'Psoriasis'	'Comamonadaceae'	0.0283549
1284	'Psoriasis'	'Oxalobacteraceae'	0.0283549
1285	'Psoriasis'	'Sphingomonadaceae'	0.0283549
1286	'Inflammatory bowel disease(IBD)'	'Bacteroides vulgatus'	0.0283436
1287	'Eczema'	'Bacteroides'	0.0283272
1288	'Bacterial Vaginosis'	'Clostridium coccoides'	0.0283265
1289	'Necrotizing Enterocolitis'	'Helicobacter pylori'	0.0283159
1290	'Asthma'	'Propionibacterium'	0.0282879
1291	'Asthma'	'Propionibacterium acnes'	0.0282879
1292	'Rheumatoid arthrits'	'Staphylococcus'	0.0282576
1293	'Eczema'	'Escherichia coli'	0.0282389
1294	'COPD'	'Faecalibacterium prausnitzii'	0.0282289
1295	'Irritable bowel syndrome(IBS)'	'Actinobacteria'	0.0282262
1296	'Asthma'	'Enterobacteriaceae'	0.0282253
1297	'Clostridium difficile infection(CDI)'	'Eubacteriaceae'	0.0281899
1298	'Crohn''s disease(CD)'	'Lactobacillus'	0.0281865
1299	'Obesity'	'Enterobacteriaceae'	0.028105
1300	'Guttate psoriasis'	'Veillonella'	0.0280858
1301	'Guttate psoriasis'	'Staphylococcus epidermidis'	0.0280819
1302	'Guttate psoriasis'	'Dietzia maris'	0.0280819
1303	'Necrotizing Enterocolitis'	'Bacteroidaceae'	0.0280673
1304	'Whipple''s disease'	'Veillonella'	0.028063
1305	'Kidney stones'	'Veillonella'	0.028063
1306	'New-onset untreated rheumatoid arthrits'	'Veillonella'	0.028063
1307	'Constipation Irritable bowel syndrome(IBS)'	'Fusobacterium'	0.0280259
1308	'Systemic inflammatory response syndrome'	'Citrobacter'	0.0279919
1309	'Type 2 diabetes'	'Bacteroides uniformis'	0.0279855
1310	'Cystic fibrosis'	'Erysipelotrichaceae'	0.0279821
1311	'Cystic fibrosis'	'Coriobacteriaceae'	0.0279821
1312	'Cystic fibrosis'	'Methanobrevibacter smithii'	0.0279821
1313	'Cystic fibrosis'	'Alcaligenaceae'	0.0279821
1314	'Ileal Crohn''s disease(CD)'	'Fusobacterium'	0.0279033
1315	'Necrotizing Enterocolitis'	'Syntrophobacteraceae'	0.0278942
1316	'Necrotizing Enterocolitis'	'Clostridium cocleatum'	0.0278942
1317	'Necrotizing Enterocolitis'	'Desulfobacteraceae'	0.0278942
1318	'Necrotizing Enterocolitis'	'Paenibacillaceae'	0.0278942
1319	'Necrotizing Enterocolitis'	'Peptostreptococcaceae'	0.0278942
1320	'Necrotizing Enterocolitis'	'Promicromonosporaceae'	0.0278942
1321	'Necrotizing Enterocolitis'	'Desulfovibrionaceae'	0.0278942
1322	'Necrotizing Enterocolitis'	'Clostridiaceae'	0.0278942
1323	'Necrotizing Enterocolitis'	'Nitrospiraceae'	0.0278942
1324	'Necrotizing Enterocolitis'	'Bifidobacterium catenulatum'	0.0278942
1325	'Necrotizing Enterocolitis'	'Polyangiaceae'	0.0278942
1326	'Necrotizing Enterocolitis'	'Ruminococcus productus'	0.0278942
1327	'Necrotizing Enterocolitis'	'Thiotrichaceae'	0.0278942
1328	'Necrotizing Enterocolitis'	'Acidobacteriaceae'	0.0278942
1329	'Necrotizing Enterocolitis'	'Bacillaceae'	0.0278942
1330	'Necrotizing Enterocolitis'	'Cellulomonadaceae'	0.0278942
1331	'Necrotizing Enterocolitis'	'Aeromonadaceae'	0.0278942
1332	'Necrotizing Enterocolitis'	'Anaerovorax'	0.0278942
1333	'Necrotizing Enterocolitis'	'Alteromonadaceae'	0.0278942
1334	'Inflammatory bowel disease(IBD)'	'Bacteroides uniformis'	0.0278679
1335	'COPD'	'Bacilli'	0.0278485
1336	'Periodontal'	'Pseudomonas'	0.027814
1337	'Crohn''s disease(CD)'	'Clostridium difficile'	0.0277998
1338	'Crohn''s disease(CD)'	'Fusobacterium nucleatum'	0.0277822
1339	'Inflammatory bowel disease(IBD)'	'Enterococcus'	0.0277261
1340	'Asthma'	'Clostridia'	0.027697
1341	'Type 2 diabetes'	'Veillonella'	0.0276651
1342	'Clostridium difficile infection(CDI)'	'Staphylococcus aureus'	0.0276205
1343	'COPD'	'Betaproteobacteria'	0.027561
1344	'Colorectal carcinoma'	'Bacilli'	0.0275539
1345	'Recurrent wheeze'	'Staphylococcus'	0.0275508
1346	'Atopic sensitisation'	'Staphylococcus'	0.0275508
1347	'Allergic sensitization'	'Staphylococcus'	0.0275508
1348	'Crohn''s disease(CD)'	'Betaproteobacteria'	0.0275362
1349	'Constipation Irritable bowel syndrome(IBS)'	'Enterococcus'	0.0274659
1350	'Crohn''s disease(CD)'	'Enterococcus'	0.0274539
1351	'Periodontal'	'Propionibacterium'	0.0274504
1352	'Periodontal'	'Propionibacterium acnes'	0.0274504
1353	'Clostridium difficile infection(CDI)'	'Clostridium'	0.0274323
1354	'Gastric and duodenal ulcer'	'Veillonella'	0.0274122
1355	'Gastro-oesophageal reflux'	'Veillonella'	0.0274122
1356	'Allergic asthma'	'Veillonella'	0.0274122
1357	'Allergy'	'Veillonella'	0.0274122
1358	'Recurrent wheeze'	'Veillonella'	0.0273922
1359	'Atopic sensitisation'	'Veillonella'	0.0273922
1360	'Allergic sensitization'	'Veillonella'	0.0273922
1361	'Colorectal carcinoma'	'Bacteroides uniformis'	0.0273885
1362	'Systemic inflammatory response syndrome'	'Gammaproteobacteria'	0.027386
1363	'Clostridium difficile infection(CDI)'	'Bacilli'	0.0272953
1364	'Obesity'	'Xanthomonas'	0.027141
1365	'Obesity'	'Lysobacter'	0.027141
1366	'Obesity'	'Streptococcus mitis'	0.027141
1367	'Obesity'	'Rickettsiales'	0.027141
1368	'Asthma'	'Bacteroides'	0.0271065
1369	'Inflammatory bowel disease(IBD)'	'Fusobacterium'	0.0271051
1370	'Crohn''s disease(CD)'	'Propionibacterium'	0.0270949
1371	'Crohn''s disease(CD)'	'Propionibacterium acnes'	0.0270949
1372	'Obesity'	'Fusobacterium nucleatum'	0.0270068
1373	'Ulcerative colitis'	'Bacteroidaceae'	0.0269955
1374	'Skin and mucosal infections'	'Staphylococcus'	0.0269818
1375	'Diarrhea Irritable bowel syndrome(IBS)'	'Staphylococcus'	0.0269794
1376	'Periodontal'	'Clostridia'	0.0269575
1377	'Psoriasis'	'Bacteroides'	0.0269477
1378	'Ulcerative colitis'	'Streptococcus'	0.0269285
1379	'Ileal Crohn''s disease(CD)'	'Staphylococcus aureus'	0.0269183
1380	'Crohn''s disease(CD)'	'Haemophilus'	0.0269044
1381	'Skin and mucosal infections'	'Corynebacterium'	0.0268891
1382	'Skin and mucosal infections'	'Acinetobacter'	0.0268891
1383	'Psoriasis'	'Klebsiella'	0.0268491
1384	'Crohn''s disease(CD)'	'Verrucomicrobiaceae'	0.0268264
1385	'Crohn''s disease(CD)'	'Helicobacter pylori'	0.0267349
1386	'Crohn''s disease(CD)'	'Pseudomonas'	0.0267156
1387	'Rheumatoid arthrits'	'Clostridium leptum'	0.0267058
1388	'Irritable bowel syndrome(IBS)'	'Porphyromonas'	0.0266631
1389	'Rheumatoid arthrits'	'Veillonella'	0.0266576
1390	'Colorectal carcinoma'	'Betaproteobacteria'	0.026652
1391	'Diarrhea Irritable bowel syndrome(IBS)'	'Veillonella'	0.0266368
1392	'Ulcerative colitis'	'Bacteroides vulgatus'	0.026603
1393	'Guttate psoriasis'	'Xanthomonas'	0.026588
1394	'Guttate psoriasis'	'Rickettsiales'	0.026588
1395	'Guttate psoriasis'	'Streptococcus mitis'	0.026588
1396	'Guttate psoriasis'	'Lysobacter'	0.026588
1397	'Irritable bowel syndrome(IBS)'	'Clostridia'	0.0265714
1398	'Inflammatory bowel disease(IBD)'	'Parabacteroides'	0.0265691
1399	'Inflammatory bowel disease(IBD)'	'Alistipes'	0.0265691
1400	'Colon cancer'	'Fusobacterium'	0.026478
1401	'Eczema'	'Stenotrophomonas maltophilia'	0.0264774
1402	'Ileal Crohn''s disease(CD)'	'Veillonella'	0.0264664
1403	'Asthma'	'Streptococcus'	0.0264661
1404	'Necrotizing Enterocolitis'	'Dietzia maris'	0.0264096
1405	'Necrotizing Enterocolitis'	'Staphylococcus epidermidis'	0.0264096
1406	'Obesity'	'Enterobacter hormaechei'	0.0263692
1407	'Obesity'	'Enterobacter aerogenes'	0.0263692
1408	'Obesity'	'Klebsiella pneumoniae'	0.0263692
1409	'Obesity'	'Shigella dysenteriae'	0.0263692
1410	'Bacterial Vaginosis'	'Collinsella aerofaciens'	0.0263363
1411	'Bacterial Vaginosis'	'Coxiellaceae'	0.0263175
1412	'Ulcerative colitis'	'Enterococcus'	0.0263072
1413	'Psoriasis'	'Bacteroidaceae'	0.0262983
1414	'Constipation Irritable bowel syndrome(IBS)'	'Stenotrophomonas maltophilia'	0.0262805
1415	'Crohn''s disease(CD)'	'Candidate division TM7'	0.0262446
1416	'Crohn''s disease(CD)'	'Eggerthella'	0.0262446
1417	'Crohn''s disease(CD)'	'Gardnerella vaginalis'	0.0262446
1418	'Crohn''s disease(CD)'	'Porphyromonas uenonis'	0.0262446
1419	'Crohn''s disease(CD)'	'Lactobacillus crispatus'	0.0262446
1420	'Crohn''s disease(CD)'	'Leptotrichia'	0.0262446
1421	'Crohn''s disease(CD)'	'Leptotrichia amnionii'	0.0262446
1422	'Crohn''s disease(CD)'	'Gardnerella'	0.0262446
1423	'Crohn''s disease(CD)'	'Lactobacillus iners'	0.0262446
1424	'Crohn''s disease(CD)'	'Mobiluncus'	0.0262446
1425	'Crohn''s disease(CD)'	'Olsenella'	0.0262446
1426	'Crohn''s disease(CD)'	'Papillibacter'	0.0262446
1427	'Crohn''s disease(CD)'	'Streptobacillus'	0.0262446
1428	'Crohn''s disease(CD)'	'Aerococcus'	0.0262446
1429	'Crohn''s disease(CD)'	'Atopobium'	0.0262446
1430	'Crohn''s disease(CD)'	'Atopobium vaginae'	0.0262446
1431	'Obesity'	'Verrucomicrobiaceae'	0.0262403
1432	'Asthma'	'Enterococcus'	0.0261805
1433	'Asthma'	'Burkholderia'	0.0261263
1434	'Type 2 diabetes'	'Fusobacteria'	0.0260998
1435	'Whipple''s disease'	'Fusobacterium'	0.0260996
1436	'New-onset untreated rheumatoid arthrits'	'Fusobacterium'	0.0260996
1437	'Kidney stones'	'Fusobacterium'	0.0260996
1438	'Asthma'	'Veillonella'	0.0260903
1439	'Inflammatory bowel disease(IBD)'	'Klebsiella'	0.0260851
1440	'Obesity'	'Bacteroides'	0.0260741
1441	'Crohn''s disease(CD)'	'Erysipelotrichaceae'	0.0260614
1442	'Crohn''s disease(CD)'	'Methanobrevibacter smithii'	0.0260614
1443	'Crohn''s disease(CD)'	'Coriobacteriaceae'	0.0260614
1444	'Crohn''s disease(CD)'	'Alcaligenaceae'	0.0260614
1445	'COPD'	'Porphyromonas gingivalis'	0.0260462
1446	'COPD'	'Treponema'	0.0260462
1447	'COPD'	'Selenomonas'	0.0260462
1448	'COPD'	'Actinomyces'	0.0260462
1449	'Skin and mucosal infections'	'Veillonella'	0.0260446
1450	'Type 2 diabetes'	'Parabacteroides'	0.0260266
1451	'Type 2 diabetes'	'Alistipes'	0.0260266
1452	'Bacterial Vaginosis'	'Haemophilus'	0.0260145
1453	'Type 2 diabetes'	'Lactobacillus crispatus'	0.0260134
1454	'Type 2 diabetes'	'Gardnerella'	0.0260134
1455	'Type 2 diabetes'	'Gardnerella vaginalis'	0.0260134
1456	'Type 2 diabetes'	'Lactobacillus iners'	0.0260134
1457	'Type 2 diabetes'	'Leptotrichia'	0.0260134
1458	'Type 2 diabetes'	'Leptotrichia amnionii'	0.0260134
1459	'Type 2 diabetes'	'Mobiluncus'	0.0260134
1460	'Type 2 diabetes'	'Olsenella'	0.0260134
1461	'Type 2 diabetes'	'Porphyromonas uenonis'	0.0260134
1462	'Type 2 diabetes'	'Candidate division TM7'	0.0260134
1463	'Type 2 diabetes'	'Papillibacter'	0.0260134
1464	'Type 2 diabetes'	'Eggerthella'	0.0260134
1465	'Type 2 diabetes'	'Streptobacillus'	0.0260134
1466	'Type 2 diabetes'	'Aerococcus'	0.0260134
1467	'Type 2 diabetes'	'Atopobium'	0.0260134
1468	'Type 2 diabetes'	'Atopobium vaginae'	0.0260134
1469	'Guttate psoriasis'	'Fusobacterium'	0.0260033
1470	'Necrotizing Enterocolitis'	'Faecalibacterium prausnitzii'	0.0259754
1471	'Colorectal carcinoma'	'Bacteroides vulgatus'	0.0259519
1472	'Crohn''s disease(CD)'	'Comamonadaceae'	0.0259448
1473	'Crohn''s disease(CD)'	'Oxalobacteraceae'	0.0259448
1474	'Crohn''s disease(CD)'	'Sphingomonadaceae'	0.0259448
1475	'Ulcerative colitis'	'Clostridium'	0.0258917
1476	'Ulcerative colitis'	'Bacteroides uniformis'	0.0258725
1477	'Type 2 diabetes'	'Burkholderia'	0.025854
1478	'Cystic fibrosis'	'Lachnospiraceae'	0.0258267
1479	'Constipation Irritable bowel syndrome(IBS)'	'Klebsiella'	0.0258128
1480	'Eczema'	'Staphylococcus'	0.0257794
1481	'Crohn''s disease(CD)'	'Staphylococcus epidermidis'	0.0257187
1482	'Crohn''s disease(CD)'	'Dietzia maris'	0.0257187
1483	'Clostridium difficile infection(CDI)'	'Fusobacteria'	0.0257124
1484	'Obesity'	'Pseudomonas'	0.0257077
1485	'Type 2 diabetes'	'Clostridium leptum'	0.0256636
1486	'Type 2 diabetes'	'Clostridiales'	0.0256625
1487	'Ulcerative colitis'	'Faecalibacterium prausnitzii'	0.0256233
1488	'Crohn''s disease(CD)'	'Staphylococcus'	0.0256161
1489	'Infectious colitis'	'Stenotrophomonas maltophilia'	0.0256088
1490	'Eczema'	'Veillonella'	0.0255843
1491	'Constipation Irritable bowel syndrome(IBS)'	'Bacteroides vulgatus'	0.0255553
1492	'COPD'	'Enterococcus'	0.0254772
1493	'Obesity'	'Comamonadaceae'	0.0254418
1494	'Obesity'	'Oxalobacteraceae'	0.0254418
1495	'Obesity'	'Sphingomonadaceae'	0.0254418
1496	'COPD'	'Fusobacterium nucleatum'	0.0254394
1497	'Gastric and duodenal ulcer'	'Fusobacterium'	0.0253578
1498	'Gastro-oesophageal reflux'	'Fusobacterium'	0.0253578
1499	'Allergy'	'Fusobacterium'	0.0253578
1500	'Allergic asthma'	'Fusobacterium'	0.0253578
1501	'Obesity'	'Propionibacterium acnes'	0.0253479
1502	'Obesity'	'Propionibacterium'	0.0253479
1503	'Obesity'	'Burkholderia'	0.0253263
1504	'Necrotizing Enterocolitis'	'Desulfovibrio'	0.0253212
1505	'Necrotizing Enterocolitis'	'Bacteroides'	0.0253045
1506	'Periodontal'	'Enterobacteriaceae'	0.0252957
1507	'Asthma'	'Bacteroidaceae'	0.0252879
1508	'Inflammatory bowel disease(IBD)'	'Bacteroides ovatus'	0.0252801
1509	'Recurrent wheeze'	'Fusobacterium'	0.0252731
1510	'Atopic sensitisation'	'Fusobacterium'	0.0252731
1511	'Allergic sensitization'	'Fusobacterium'	0.0252731
1512	'Irritable bowel syndrome(IBS)'	'Helicobacter pylori'	0.0252487
1513	'Cystic fibrosis'	'Fusobacterium nucleatum'	0.0252439
1514	'Asthma'	'Staphylococcus aureus'	0.0252274
1515	'Atopic dermatitis'	'Enterobacteriaceae'	0.0252038
1516	'Inflammatory bowel disease(IBD)'	'Porphyromonadaceae'	0.0251985
1517	'Infectious colitis'	'Bacteroides vulgatus'	0.0251926
1518	'Psoriasis'	'Gammaproteobacteria'	0.0251845
1519	'Constipation Irritable bowel syndrome(IBS)'	'Bacteroides uniformis'	0.0251011
1520	'Constipation Irritable bowel syndrome(IBS)'	'Bifidobacterium'	0.0250916
1521	'Colon cancer'	'Stenotrophomonas maltophilia'	0.0250857
1522	'Systemic inflammatory response syndrome'	'Bacteroides vulgatus'	0.0250698
1523	'Type 2 diabetes'	'Bacteroides vulgatus'	0.025046
1524	'Rheumatoid arthrits'	'Streptococcus'	0.0249838
1525	'Infectious colitis'	'Streptococcus'	0.0249377
1526	'Systemic inflammatory response syndrome'	'Bacteroides uniformis'	0.024921
1527	'Colorectal carcinoma'	'Parabacteroides'	0.0248987
1528	'Colorectal carcinoma'	'Alistipes'	0.0248987
1529	'Infectious colitis'	'Bacteroides uniformis'	0.0248766
1530	'New-onset untreated rheumatoid arthrits'	'Stenotrophomonas maltophilia'	0.0248345
1531	'Whipple''s disease'	'Stenotrophomonas maltophilia'	0.0248345
1532	'Kidney stones'	'Stenotrophomonas maltophilia'	0.0248345
1533	'Ileal Crohn''s disease(CD)'	'Staphylococcus'	0.0248242
1534	'Diarrhea Irritable bowel syndrome(IBS)'	'Fusobacterium'	0.0248085
1535	'Psoriasis'	'Faecalibacterium prausnitzii'	0.0248081
1536	'Infectious colitis'	'Bifidobacterium'	0.0247753
1537	'COPD'	'Enterobacter hormaechei'	0.0247553
1538	'COPD'	'Enterobacter aerogenes'	0.0247553
1539	'COPD'	'Klebsiella pneumoniae'	0.0247553
1540	'COPD'	'Shigella dysenteriae'	0.0247553
1541	'Necrotizing Enterocolitis'	'Clostridia'	0.0247402
1542	'Colorectal carcinoma'	'Tannerella'	0.0247401
1543	'Constipation Irritable bowel syndrome(IBS)'	'Streptococcus'	0.0247088
1544	'Colorectal carcinoma'	'Erysipelotrichaceae'	0.0246995
1545	'Colorectal carcinoma'	'Coriobacteriaceae'	0.0246995
1546	'Colorectal carcinoma'	'Methanobrevibacter smithii'	0.0246995
1547	'Colorectal carcinoma'	'Alcaligenaceae'	0.0246995
1548	'Clostridium difficile infection(CDI)'	'Gammaproteobacteria'	0.0246988
1549	'COPD'	'Bacteroides uniformis'	0.0246849
1550	'Guttate psoriasis'	'Erysipelotrichaceae'	0.0246839
1551	'Guttate psoriasis'	'Coriobacteriaceae'	0.0246839
1552	'Guttate psoriasis'	'Alcaligenaceae'	0.0246839
1553	'Colorectal carcinoma'	'Porphyromonas gingivalis'	0.0246364
1554	'Colorectal carcinoma'	'Treponema'	0.0246364
1555	'Colorectal carcinoma'	'Selenomonas'	0.0246364
1556	'Colorectal carcinoma'	'Actinomyces'	0.0246364
1557	'Ulcerative colitis'	'Klebsiella'	0.0246219
1558	'Bacterial Vaginosis'	'Streptococcaceae'	0.0245996
1559	'Bacterial Vaginosis'	'Haemophilus parainfluenzae'	0.0245996
1560	'Bacterial Vaginosis'	'Pasteurellaceae'	0.0245996
1561	'Bacterial Vaginosis'	'Coprococcus'	0.0245996
1562	'Bacterial Vaginosis'	'Dorea'	0.0245996
1563	'Bacterial Vaginosis'	'Ruminococcus'	0.0245996
1564	'Clostridium difficile infection(CDI)'	'Bacteroides ovatus'	0.0245921
1565	'Periodontal'	'Staphylococcus aureus'	0.0245685
1566	'Atopy'	'Stenotrophomonas maltophilia'	0.0245582
1567	'Atopy'	'Faecalibacterium prausnitzii'	0.024527
1568	'Necrotizing Enterocolitis'	'Corynebacterium'	0.0245198
1569	'Necrotizing Enterocolitis'	'Acinetobacter'	0.0245198
1570	'Clostridium difficile infection(CDI)'	'Enterococcus'	0.0244892
1571	'Clostridium difficile infection(CDI)'	'Klebsiella'	0.0244843
1572	'Atopic dermatitis'	'Clostridia'	0.0244784
1573	'Type 2 diabetes'	'Fusobacterium nucleatum'	0.0244703
1574	'Necrotizing Enterocolitis'	'Clostridium difficile'	0.0244581
1575	'Crohn''s disease(CD)'	'Megasphaera'	0.0244505
1576	'Obesity'	'Enterococcus'	0.0244443
1577	'Necrotizing Enterocolitis'	'Tropheryma whipplei'	0.024401
1578	'Necrotizing Enterocolitis'	'Oxalobacter formigenes'	0.024401
1579	'Necrotizing Enterocolitis'	'Prevotella copri'	0.024401
1580	'Colon cancer'	'Bacteroides vulgatus'	0.0243286
1581	'COPD'	'Propionibacterium'	0.0243156
1582	'COPD'	'Propionibacterium acnes'	0.0243156
1583	'Constipation Irritable bowel syndrome(IBS)'	'Bacteroidaceae'	0.0243012
1584	'Necrotizing Enterocolitis'	'Bacilli'	0.0242843
1585	'Inflammatory bowel disease(IBD)'	'Propionibacterium acnes'	0.0242808
1586	'Inflammatory bowel disease(IBD)'	'Propionibacterium'	0.0242808
1587	'Clostridium difficile infection(CDI)'	'Enterobacter hormaechei'	0.0242587
1588	'Clostridium difficile infection(CDI)'	'Enterobacter aerogenes'	0.0242587
1589	'Clostridium difficile infection(CDI)'	'Shigella dysenteriae'	0.0242587
1590	'Clostridium difficile infection(CDI)'	'Klebsiella pneumoniae'	0.0242587
1591	'Systemic inflammatory response syndrome'	'Fusobacterium'	0.0242565
1592	'Clostridium difficile infection(CDI)'	'Haemophilus parainfluenzae'	0.0242408
1593	'Clostridium difficile infection(CDI)'	'Pasteurellaceae'	0.0242408
1594	'Clostridium difficile infection(CDI)'	'Dorea'	0.0242408
1595	'Clostridium difficile infection(CDI)'	'Coprococcus'	0.0242408
1596	'Clostridium difficile infection(CDI)'	'Ruminococcus'	0.0242408
1597	'Clostridium difficile infection(CDI)'	'Streptococcaceae'	0.0242408
1598	'Crohn''s disease(CD)'	'Desulfovibrio'	0.0242242
1599	'Psoriasis'	'Citrobacter'	0.0242088
1600	'Psoriasis'	'Clostridium'	0.0241928
1601	'Necrotizing Enterocolitis'	'Clostridium leptum'	0.0241831
1602	'Infectious colitis'	'Bacteroidaceae'	0.0241539
1603	'COPD'	'Verrucomicrobiaceae'	0.0241484
1604	'Colorectal carcinoma'	'Comamonadaceae'	0.0241441
1605	'Colorectal carcinoma'	'Sphingomonadaceae'	0.0241441
1606	'Colorectal carcinoma'	'Oxalobacteraceae'	0.0241441
1607	'COPD'	'Bacteroides vulgatus'	0.0241419
1608	'Eczema'	'Bacteroides uniformis'	0.0241266
1609	'Type 2 diabetes'	'Streptococcus'	0.024125
1610	'Skin and mucosal infections'	'Fusobacterium'	0.0241216
1611	'Colorectal carcinoma'	'Clostridium leptum'	0.02408
1612	'Necrotizing Enterocolitis'	'Xanthomonas'	0.0240773
1613	'Necrotizing Enterocolitis'	'Lysobacter'	0.0240773
1614	'Necrotizing Enterocolitis'	'Rickettsiales'	0.0240773
1615	'Necrotizing Enterocolitis'	'Streptococcus mitis'	0.0240773
1616	'Colorectal carcinoma'	'Enterococcus'	0.0240663
1617	'Systemic inflammatory response syndrome'	'Clostridium leptum'	0.0240386
1618	'Necrotizing Enterocolitis'	'Betaproteobacteria'	0.0240222
1619	'Cystic fibrosis'	'Oxalobacteraceae'	0.0239984
1620	'Cystic fibrosis'	'Sphingomonadaceae'	0.0239984
1621	'Cystic fibrosis'	'Comamonadaceae'	0.0239984
1622	'Atopy'	'Bifidobacterium'	0.0239905
1623	'Cystic fibrosis'	'Propionibacterium acnes'	0.0239784
1624	'Cystic fibrosis'	'Propionibacterium'	0.0239784
1625	'Necrotizing Enterocolitis'	'Treponema'	0.0239782
1626	'Necrotizing Enterocolitis'	'Actinomyces'	0.0239782
1627	'Necrotizing Enterocolitis'	'Porphyromonas gingivalis'	0.0239782
1628	'Necrotizing Enterocolitis'	'Selenomonas'	0.0239782
1629	'Asthma'	'Actinomyces'	0.0239734
1630	'Asthma'	'Porphyromonas gingivalis'	0.0239734
1631	'Asthma'	'Selenomonas'	0.0239734
1632	'Asthma'	'Treponema'	0.0239734
1633	'Systemic inflammatory response syndrome'	'Faecalibacterium prausnitzii'	0.0239668
1634	'Eczema'	'Bacteroides vulgatus'	0.0239388
1635	'Crohn''s disease(CD)'	'Veillonella'	0.0239257
1636	'Atopy'	'Bacteroides uniformis'	0.0239077
1637	'Inflammatory bowel disease(IBD)'	'Faecalibacterium prausnitzii'	0.023887
1638	'Asthma'	'Fusobacterium nucleatum'	0.0238663
1639	'Atopy'	'Streptococcus'	0.0238563
1640	'Atopy'	'Bacteroides vulgatus'	0.0238538
1641	'Colorectal carcinoma'	'Eubacterium'	0.0238135
1642	'Periodontal'	'Dietzia maris'	0.0237937
1643	'Periodontal'	'Staphylococcus epidermidis'	0.0237937
1644	'COPD'	'Coxiellaceae'	0.023782
1645	'Colon cancer'	'Bifidobacterium'	0.0237804
1646	'Type 2 diabetes'	'Enterococcus faecium'	0.023774
1647	'Type 2 diabetes'	'Erysipelotrichales'	0.023774
1648	'Type 2 diabetes'	'Bacteroidales'	0.023774
1649	'Eczema'	'Clostridium leptum'	0.0237366
1650	'Bacterial Vaginosis'	'Enterobacteriaceae'	0.0237245
1651	'Ulcerative colitis'	'Bacteroides ovatus'	0.0237068
1652	'Colorectal carcinoma'	'Bacteroides ovatus'	0.0236988
1653	'Guttate psoriasis'	'Bifidobacterium'	0.0236769
1654	'Ileal Crohn''s disease(CD)'	'Streptococcus'	0.0236697
1655	'Necrotizing Enterocolitis'	'Prevotellaceae'	0.0236676
1656	'Crohn''s disease(CD)'	'Corynebacterium'	0.023609
1657	'Crohn''s disease(CD)'	'Acinetobacter'	0.023609
1658	'Bacterial Vaginosis'	'Lachnospiraceae'	0.0236061
1659	'Type 2 diabetes'	'Pseudomonas'	0.0235795
1660	'Ulcerative colitis'	'Bifidobacterium'	0.0235654
1661	'COPD'	'Parabacteroides'	0.0235514
1662	'COPD'	'Alistipes'	0.0235514
1663	'Colon cancer'	'Bacteroides uniformis'	0.0235507
1664	'Periodontal'	'Burkholderia'	0.0235487
1665	'Cystic fibrosis'	'Verrucomicrobiaceae'	0.0235483
1666	'New-onset untreated rheumatoid arthrits'	'Bifidobacterium'	0.0234786
1667	'Whipple''s disease'	'Bifidobacterium'	0.0234786
1668	'Kidney stones'	'Bifidobacterium'	0.0234786
1669	'Obesity'	'Veillonella'	0.0234724
1670	'Inflammatory bowel disease(IBD)'	'Clostridium leptum'	0.0234559
1671	'Clostridium difficile infection(CDI)'	'Citrobacter'	0.0234452
1672	'Eczema'	'Fusobacterium'	0.0234332
1673	'Necrotizing Enterocolitis'	'Eubacterium'	0.0234177
1674	'Obesity'	'Faecalibacterium prausnitzii'	0.0234025
1675	'Guttate psoriasis'	'Bacteroides vulgatus'	0.0233801
1676	'Recurrent wheeze'	'Staphylococcus epidermidis'	0.0233783
1677	'Recurrent wheeze'	'Dietzia maris'	0.0233783
1678	'Atopic sensitisation'	'Staphylococcus epidermidis'	0.0233783
1679	'Atopic sensitisation'	'Dietzia maris'	0.0233783
1680	'Allergic sensitization'	'Staphylococcus epidermidis'	0.0233783
1681	'Allergic sensitization'	'Dietzia maris'	0.0233783
1682	'Periodontal'	'Veillonella'	0.0233778
1683	'Type 2 diabetes'	'Enterococcus'	0.0233708
1684	'Whipple''s disease'	'Bacteroides vulgatus'	0.0233666
1685	'New-onset untreated rheumatoid arthrits'	'Bacteroides vulgatus'	0.0233666
1686	'Kidney stones'	'Bacteroides vulgatus'	0.0233666
1687	'Inflammatory bowel disease(IBD)'	'Clostridium'	0.0233483
1688	'Obesity'	'Enterococcus faecium'	0.0233387
1689	'Obesity'	'Erysipelotrichales'	0.0233387
1690	'Obesity'	'Bacteroidales'	0.0233387
1691	'Irritable bowel syndrome(IBS)'	'Clostridium difficile'	0.0233324
1692	'Skin and mucosal infections'	'Stenotrophomonas maltophilia'	0.0232524
1693	'Cystic fibrosis'	'Desulfovibrio'	0.0232248
1694	'Cystic fibrosis'	'Enterobacteriaceae'	0.0232094
1695	'Crohn''s disease(CD)'	'Oxalobacter formigenes'	0.0231809
1696	'Crohn''s disease(CD)'	'Tropheryma whipplei'	0.0231809
1697	'Crohn''s disease(CD)'	'Prevotella copri'	0.0231809
1698	'Rheumatoid arthrits'	'Faecalibacterium prausnitzii'	0.0231619
1699	'Necrotizing Enterocolitis'	'Clostridium'	0.0231589
1700	'Systemic inflammatory response syndrome'	'Bacteroides ovatus'	0.0231577
1701	'COPD'	'Tannerella'	0.0231537
1702	'New-onset untreated rheumatoid arthrits'	'Bacteroides uniformis'	0.0231528
1703	'Kidney stones'	'Bacteroides uniformis'	0.0231528
1704	'Whipple''s disease'	'Bacteroides uniformis'	0.0231528
1705	'Crohn''s disease(CD)'	'Xanthomonas'	0.0231504
1706	'Crohn''s disease(CD)'	'Lysobacter'	0.0231504
1707	'Crohn''s disease(CD)'	'Rickettsiales'	0.0231504
1708	'Crohn''s disease(CD)'	'Streptococcus mitis'	0.0231504
1709	'Bacterial Vaginosis'	'Clostridia'	0.0231436
1710	'Colon cancer'	'Streptococcus'	0.0231257
1711	'Clostridium difficile infection(CDI)'	'Comamonadaceae'	0.023105
1712	'Clostridium difficile infection(CDI)'	'Sphingomonadaceae'	0.023105
1713	'Clostridium difficile infection(CDI)'	'Oxalobacteraceae'	0.023105
1714	'Type 2 diabetes'	'Enterobacter hormaechei'	0.0230372
1715	'Type 2 diabetes'	'Enterobacter aerogenes'	0.0230372
1716	'Type 2 diabetes'	'Klebsiella pneumoniae'	0.0230372
1717	'Type 2 diabetes'	'Shigella dysenteriae'	0.0230372
1718	'Necrotizing Enterocolitis'	'Streptococcus'	0.0230155
1719	'Guttate psoriasis'	'Bacteroides uniformis'	0.0230004
1720	'Ileal Crohn''s disease(CD)'	'Eubacterium'	0.0229975
1721	'Colorectal carcinoma'	'Burkholderia'	0.0229941
1722	'Obesity'	'Bacteroidaceae'	0.0229716
1723	'Crohn''s disease(CD)'	'Gammaproteobacteria'	0.0229703
1724	'Constipation Irritable bowel syndrome(IBS)'	'Bacteroides ovatus'	0.02294
1725	'Periodontal'	'Bacteroides uniformis'	0.0229397
1726	'Eczema'	'Bacteroides ovatus'	0.0229323
1727	'Crohn''s disease(CD)'	'Bacteroides'	0.0229259
1728	'Type 2 diabetes'	'Bacteroides ovatus'	0.0229233
1729	'Crohn''s disease(CD)'	'Treponema'	0.0229228
1730	'Crohn''s disease(CD)'	'Selenomonas'	0.0229228
1731	'Crohn''s disease(CD)'	'Actinomyces'	0.0229228
1732	'Crohn''s disease(CD)'	'Porphyromonas gingivalis'	0.0229228
1733	'Guttate psoriasis'	'Enterococcus'	0.0228962
1734	'Eczema'	'Faecalibacterium prausnitzii'	0.0228735
1735	'Gastric and duodenal ulcer'	'Stenotrophomonas maltophilia'	0.0228697
1736	'Gastro-oesophageal reflux'	'Stenotrophomonas maltophilia'	0.0228697
1737	'Allergic asthma'	'Stenotrophomonas maltophilia'	0.0228697
1738	'Allergy'	'Stenotrophomonas maltophilia'	0.0228697
1739	'Recurrent wheeze'	'Bifidobacterium'	0.0228689
1740	'Atopic sensitisation'	'Bifidobacterium'	0.0228689
1741	'Allergic sensitization'	'Bifidobacterium'	0.0228689
1742	'Constipation Irritable bowel syndrome(IBS)'	'Faecalibacterium prausnitzii'	0.0228617
1743	'Crohn''s disease(CD)'	'Tannerella'	0.0228552
1744	'Crohn''s disease(CD)'	'Clostridia'	0.0228408
1745	'Diarrhea Irritable bowel syndrome(IBS)'	'Stenotrophomonas maltophilia'	0.0227985
1746	'Ileal Crohn''s disease(CD)'	'Porphyromonadaceae'	0.0227975
1747	'Colorectal carcinoma'	'Pseudomonas'	0.022791
1748	'Irritable bowel syndrome(IBS)'	'Bifidobacterium'	0.0227883
1749	'Asthma'	'Verrucomicrobiaceae'	0.0227845
1750	'Whipple''s disease'	'Streptococcus'	0.0227613
1751	'New-onset untreated rheumatoid arthrits'	'Streptococcus'	0.0227613
1752	'Kidney stones'	'Streptococcus'	0.0227613
1753	'Gastric and duodenal ulcer'	'Bifidobacterium'	0.0227576
1754	'Gastro-oesophageal reflux'	'Bifidobacterium'	0.0227576
1755	'Allergic asthma'	'Bifidobacterium'	0.0227576
1756	'Allergy'	'Bifidobacterium'	0.0227576
1757	'COPD'	'Clostridium leptum'	0.0227358
1758	'Cystic fibrosis'	'Corynebacterium'	0.022731
1759	'Cystic fibrosis'	'Acinetobacter'	0.022731
1760	'Clostridium difficile infection(CDI)'	'Erysipelotrichaceae'	0.0227132
1761	'Clostridium difficile infection(CDI)'	'Methanobrevibacter smithii'	0.0227132
1762	'Clostridium difficile infection(CDI)'	'Coriobacteriaceae'	0.0227132
1763	'Clostridium difficile infection(CDI)'	'Alcaligenaceae'	0.0227132
1764	'Periodontal'	'Verrucomicrobiaceae'	0.022713
1765	'Psoriasis'	'Betaproteobacteria'	0.022708
1766	'Ulcerative colitis'	'Propionibacterium'	0.022691
1767	'Ulcerative colitis'	'Propionibacterium acnes'	0.022691
1768	'Crohn''s disease(CD)'	'Bacteroidaceae'	0.0226847
1769	'Crohn''s disease(CD)'	'Haemophilus parainfluenzae'	0.0226814
1770	'Crohn''s disease(CD)'	'Dorea'	0.0226814
1771	'Crohn''s disease(CD)'	'Pasteurellaceae'	0.0226814
1772	'Crohn''s disease(CD)'	'Streptococcaceae'	0.0226814
1773	'Crohn''s disease(CD)'	'Ruminococcus'	0.0226814
1774	'Crohn''s disease(CD)'	'Coprococcus'	0.0226814
1775	'Guttate psoriasis'	'Streptococcus'	0.0226732
1776	'Atopy'	'Clostridium'	0.022664
1777	'Clostridium difficile infection(CDI)'	'Prevotellaceae'	0.0226505
1778	'Clostridium difficile infection(CDI)'	'Betaproteobacteria'	0.0226499
1779	'Infectious colitis'	'Enterococcus'	0.0226351
1780	'Clostridium difficile infection(CDI)'	'Clostridium leptum'	0.0226303
1781	'Atopic dermatitis'	'Bacteroides'	0.0226299
1782	'Clostridium difficile infection(CDI)'	'Propionibacterium'	0.0226265
1783	'Clostridium difficile infection(CDI)'	'Propionibacterium acnes'	0.0226265
1784	'Periodontal'	'Bacilli'	0.0225916
1785	'Recurrent wheeze'	'Bacteroides vulgatus'	0.0225915
1786	'Allergic sensitization'	'Bacteroides vulgatus'	0.0225915
1787	'Atopic sensitisation'	'Bacteroides vulgatus'	0.0225915
1788	'Ileal Crohn''s disease(CD)'	'Bifidobacterium'	0.0225913
1789	'Systemic inflammatory response syndrome'	'Stenotrophomonas maltophilia'	0.0225702
1790	'Ileal Crohn''s disease(CD)'	'Parabacteroides'	0.0225586
1791	'Ileal Crohn''s disease(CD)'	'Alistipes'	0.0225586
1792	'Infectious colitis'	'Bacteroides ovatus'	0.0225536
1793	'Necrotizing Enterocolitis'	'Burkholderia'	0.0225035
1794	'Constipation Irritable bowel syndrome(IBS)'	'Burkholderia'	0.0224788
1795	'Necrotizing Enterocolitis'	'Haemophilus parainfluenzae'	0.0224747
1796	'Necrotizing Enterocolitis'	'Pasteurellaceae'	0.0224747
1797	'Necrotizing Enterocolitis'	'Streptococcaceae'	0.0224747
1798	'Necrotizing Enterocolitis'	'Coprococcus'	0.0224747
1799	'Necrotizing Enterocolitis'	'Dorea'	0.0224747
1800	'Necrotizing Enterocolitis'	'Ruminococcus'	0.0224747
1801	'Periodontal'	'Desulfovibrio'	0.0224646
1802	'Recurrent wheeze'	'Escherichia coli'	0.0224505
1803	'Atopic sensitisation'	'Escherichia coli'	0.0224505
1804	'Allergic sensitization'	'Escherichia coli'	0.0224505
1805	'Infectious colitis'	'Faecalibacterium prausnitzii'	0.0224263
1806	'Atopic dermatitis'	'Staphylococcus'	0.0224119
1807	'COPD'	'Erysipelotrichaceae'	0.0223935
1808	'COPD'	'Coriobacteriaceae'	0.0223935
1809	'COPD'	'Methanobrevibacter smithii'	0.0223935
1810	'COPD'	'Alcaligenaceae'	0.0223935
1811	'Gastric and duodenal ulcer'	'Bacteroides vulgatus'	0.0223914
1812	'Gastro-oesophageal reflux'	'Bacteroides vulgatus'	0.0223914
1813	'Allergic asthma'	'Bacteroides vulgatus'	0.0223914
1814	'Allergy'	'Bacteroides vulgatus'	0.0223914
1815	'Constipation Irritable bowel syndrome(IBS)'	'Clostridium leptum'	0.0223853
1816	'Inflammatory bowel disease(IBD)'	'Shigella dysenteriae'	0.0223821
1817	'Inflammatory bowel disease(IBD)'	'Enterobacter hormaechei'	0.0223821
1818	'Inflammatory bowel disease(IBD)'	'Enterobacter aerogenes'	0.0223821
1819	'Inflammatory bowel disease(IBD)'	'Klebsiella pneumoniae'	0.0223821
1820	'Rheumatoid arthrits'	'Clostridium'	0.0223808
1821	'Colon cancer'	'Bacteroidaceae'	0.0223692
1822	'Cystic fibrosis'	'Staphylococcus'	0.0223449
1823	'Recurrent wheeze'	'Bacteroides uniformis'	0.0223324
1824	'Atopic sensitisation'	'Bacteroides uniformis'	0.0223324
1825	'Allergic sensitization'	'Bacteroides uniformis'	0.0223324
1826	'COPD'	'Staphylococcus epidermidis'	0.0223258
1827	'COPD'	'Dietzia maris'	0.0223258
1828	'Necrotizing Enterocolitis'	'Porphyromonadaceae'	0.0223254
1829	'Psoriasis'	'Verrucomicrobiaceae'	0.0223222
1830	'Obesity'	'Fusobacterium'	0.0223057
1831	'Inflammatory bowel disease(IBD)'	'Burkholderia'	0.0222971
1832	'Necrotizing Enterocolitis'	'Escherichia coli'	0.0222676
1833	'Ulcerative colitis'	'Clostridium leptum'	0.02223
1834	'Diarrhea Irritable bowel syndrome(IBS)'	'Bacteroides vulgatus'	0.0222275
1835	'Diarrhea Irritable bowel syndrome(IBS)'	'Desulfovibrio'	0.0222208
1836	'Type 2 diabetes'	'Verrucomicrobiaceae'	0.0221888
1837	'Bacterial Vaginosis'	'Human intestinal firmicute CO2'	0.0221705
1838	'Bacterial Vaginosis'	'Human intestinal firmicute CO35'	0.0221705
1839	'Bacterial Vaginosis'	'Human intestinal firmicute CO4'	0.0221705
1840	'Bacterial Vaginosis'	'Swine fecal bacterium RF3E-Xyl1'	0.0221705
1841	'Bacterial Vaginosis'	'Butyrate-producing bacterium M104/1'	0.0221705
1842	'Bacterial Vaginosis'	'Butyrate-producing bacterium M21/2'	0.0221705
1843	'Bacterial Vaginosis'	'Human intestinal firmicute CB47'	0.0221705
1844	'Bacterial Vaginosis'	'Human intestinal firmicute CO13'	0.0221705
1845	'Bacterial Vaginosis'	'Lactococcus'	0.0221705
1846	'Bacterial Vaginosis'	'Mannheimia'	0.0221705
1847	'Bacterial Vaginosis'	'Pectobacterium'	0.0221705
1848	'Bacterial Vaginosis'	'Rumen bacterium R-7'	0.0221705
1849	'Bacterial Vaginosis'	'Swine manure pit bacterium PPC108'	0.0221705
1850	'Bacterial Vaginosis'	'Bacterium ic1379'	0.0221705
1851	'Bacterial Vaginosis'	'Bacterium ic1391'	0.0221705
1852	'Bacterial Vaginosis'	'Bacterium MB7-1'	0.0221705
1853	'Bacterial Vaginosis'	'Bacterium mpn-isolate group 19'	0.0221705
1854	'Bacterial Vaginosis'	'Bacterium mpn-isolate group 22'	0.0221705
1855	'Bacterial Vaginosis'	'Bacterium mpn-isolate group 24'	0.0221705
1856	'Bacterial Vaginosis'	'Bacterium mpn-isolate group 27'	0.0221705
1857	'Bacterial Vaginosis'	'Bacterium mpn-isolate group 5'	0.0221705
1858	'Bacterial Vaginosis'	'Bacterium ''New Zealand B'''	0.0221705
1859	'Bacterial Vaginosis'	'Bacterium str. 31285'	0.0221705
1860	'Bacterial Vaginosis'	'Bacteroides sp. CJ78'	0.0221705
1861	'Bacterial Vaginosis'	'Bacteroides thetaiotaomicron'	0.0221705
1862	'Bacterial Vaginosis'	'Bovine rumen bacterium JPR13'	0.0221705
1863	'Bacterial Vaginosis'	'Butyrate-producing bacterium SL6/1/1'	0.0221705
1864	'Bacterial Vaginosis'	'Butyrate-producing bacterium SR1/5'	0.0221705
1865	'Bacterial Vaginosis'	'Butyrate-producing bacterium SS2/1'	0.0221705
1866	'Bacterial Vaginosis'	'Human intestinal firmicute CO19'	0.0221705
1867	'Bacterial Vaginosis'	'Lachnobacterium'	0.0221705
1868	'Bacterial Vaginosis'	'Oscillospira'	0.0221705
1869	'Bacterial Vaginosis'	'Rumen bacterium 8/94-32'	0.0221705
1870	'Bacterial Vaginosis'	'Swine fecal bacterium FPC70'	0.0221705
1871	'Bacterial Vaginosis'	'Swine fecal bacterium SD-Pec1'	0.0221705
1872	'Bacterial Vaginosis'	'Clostridiaceae bacterium SK061'	0.0221705
1873	'Bacterial Vaginosis'	'Clostridiales bacterium 80/3'	0.0221705
1874	'Bacterial Vaginosis'	'Clostridiales bacterium A2-162'	0.0221705
1875	'Bacterial Vaginosis'	'Clostridiales bacterium L2-14'	0.0221705
1876	'Bacterial Vaginosis'	'Coprobacillus'	0.0221705
1877	'Bacterial Vaginosis'	'Erysipelothrix'	0.0221705
1878	'Bacterial Vaginosis'	'Escherichia'	0.0221705
1879	'Bacterial Vaginosis'	'Eubacterium tortuosum'	0.0221705
1880	'Bacterial Vaginosis'	'Lachnospiraceae bacterium A2'	0.0221705
1881	'Bacterial Vaginosis'	'Pantoea'	0.0221705
1882	'Bacterial Vaginosis'	'Pusillimonas'	0.0221705
1883	'Bacterial Vaginosis'	'Terrahaemophilus'	0.0221705
1884	'Bacterial Vaginosis'	'Bacillus'	0.0221705
1885	'Bacterial Vaginosis'	'Bacterium 08.96.4'	0.0221705
1886	'Bacterial Vaginosis'	'Bacterium ASF500'	0.0221705
1887	'Bacterial Vaginosis'	'Bacterium B4C2-5'	0.0221705
1888	'Bacterial Vaginosis'	'Bacterium Ba2'	0.0221705
1889	'Bacterial Vaginosis'	'Bacterium C15'	0.0221705
1890	'Bacterial Vaginosis'	'Bacterium G100VIII'	0.0221705
1891	'Bacterial Vaginosis'	'Bacterium ic1214'	0.0221705
1892	'Bacterial Vaginosis'	'Bacterium ic1258'	0.0221705
1893	'Bacterial Vaginosis'	'Bacterium ic1292'	0.0221705
1894	'Bacterial Vaginosis'	'Bacterium ic1296'	0.0221705
1895	'Bacterial Vaginosis'	'Bacterium ic1311'	0.0221705
1896	'Bacterial Vaginosis'	'Bacterium YE62'	0.0221705
1897	'Bacterial Vaginosis'	'Bacterium YE64'	0.0221705
1898	'Bacterial Vaginosis'	'Bacteroidaceae bacterium Smarlab 3301643'	0.0221705
1899	'Bacterial Vaginosis'	'Butyrate-producing bacterium L1-810'	0.0221705
1900	'Bacterial Vaginosis'	'Butyrate-producing bacterium L2-50'	0.0221705
1901	'Bacterial Vaginosis'	'Butyrate-producing bacterium M50/1'	0.0221705
1902	'Bacterial Vaginosis'	'Butyrate-producing bacterium P607'	0.0221705
1903	'Bacterial Vaginosis'	'Butyrate-producing bacterium PH05YB02'	0.0221705
1904	'Bacterial Vaginosis'	'Butyrate-producing bacterium Ph07AY02'	0.0221705
1905	'Bacterial Vaginosis'	'Butyrate-producing bacterium PH07AY3'	0.0221705
1906	'Bacterial Vaginosis'	'Butyrate-producing bacterium PH07AY5'	0.0221705
1907	'Bacterial Vaginosis'	'Butyrate-producing bacterium PH07BY04'	0.0221705
1908	'Bacterial Vaginosis'	'Butyrate-producing bacterium SM4/1'	0.0221705
1909	'Bacterial Vaginosis'	'Butyrate-producing bacterium SR1/1'	0.0221705
1910	'Bacterial Vaginosis'	'Butyrate-producing bacterium SSC/2'	0.0221705
1911	'Bacterial Vaginosis'	'Butyrate-producing bacterium T2-132'	0.0221705
1912	'Bacterial Vaginosis'	'Clostridia bacterium TSW07CA7'	0.0221705
1913	'Bacterial Vaginosis'	'Clostridiaceae bacterium bSSV31'	0.0221705
1914	'Bacterial Vaginosis'	'Clostridiaceae bacterium LEMV63'	0.0221705
1915	'Bacterial Vaginosis'	'Clostridiaceae bacterium SH032'	0.0221705
1916	'Bacterial Vaginosis'	'Clostridiales bacterium AHT16'	0.0221705
1917	'Bacterial Vaginosis'	'Clostridium innocuum'	0.0221705
1918	'Bacterial Vaginosis'	'Clostridium ramosum'	0.0221705
1919	'Bacterial Vaginosis'	'Cronobacter'	0.0221705
1920	'Bacterial Vaginosis'	'Dehalobacterium'	0.0221705
1921	'Bacterial Vaginosis'	'Desulfotomaculum'	0.0221705
1922	'Bacterial Vaginosis'	'Dialister'	0.0221705
1923	'Bacterial Vaginosis'	'Dysgonomonas'	0.0221705
1924	'Bacterial Vaginosis'	'Edwardsiella'	0.0221705
1925	'Bacterial Vaginosis'	'Firmicutes bacterium EG14'	0.0221705
1926	'Bacterial Vaginosis'	'Firmicutes str. C29'	0.0221705
1927	'Bacterial Vaginosis'	'Gram-negative bacterium cL10-2b-4'	0.0221705
1928	'Bacterial Vaginosis'	'Hafnia'	0.0221705
1929	'Bacterial Vaginosis'	'Human intestinal firmicute CS26'	0.0221705
1930	'Bacterial Vaginosis'	'Mastodon intestinal bacterium AN-22-6'	0.0221705
1931	'Bacterial Vaginosis'	'Mogibacterium'	0.0221705
1932	'Bacterial Vaginosis'	'Oligella'	0.0221705
1933	'Bacterial Vaginosis'	'Oscillibacter'	0.0221705
1934	'Bacterial Vaginosis'	'Oscillospiraceae bacterium NML 061048'	0.0221705
1935	'Bacterial Vaginosis'	'Pasteurella'	0.0221705
1936	'Bacterial Vaginosis'	'Peptostreptococcus'	0.0221705
1937	'Bacterial Vaginosis'	'Solobacterium'	0.0221705
1938	'Bacterial Vaginosis'	'Sutterella'	0.0221705
1939	'Bacterial Vaginosis'	'Swine fecal bacterium FPC67'	0.0221705
1940	'Bacterial Vaginosis'	'Unidentified bacterium ZF3'	0.0221705
1941	'Bacterial Vaginosis'	'Yersinia'	0.0221705
1942	'Bacterial Vaginosis'	'Anaerofilum'	0.0221705
1943	'Bacterial Vaginosis'	'Anaerostipes'	0.0221705
1944	'Bacterial Vaginosis'	'Anaerotruncus'	0.0221705
1945	'Bacterial Vaginosis'	'Clostridium spiroforme'	0.0221705
1946	'Bacterial Vaginosis'	'Collinsella'	0.0221705
1947	'Bacterial Vaginosis'	'Erwinia'	0.0221705
1948	'Bacterial Vaginosis'	'Aggregatibacter'	0.0221705
1949	'Bacterial Vaginosis'	'Akkermansia'	0.0221705
1950	'Bacterial Vaginosis'	'Brenneria'	0.0221705
1951	'Bacterial Vaginosis'	'Burkholderiales bacterium Smarlab 3302047'	0.0221705
1952	'Bacterial Vaginosis'	'Butyrate-producing bacterium ART55/1'	0.0221705
1953	'Bacterial Vaginosis'	'Butyrate-producing bacterium L1-952'	0.0221705
1954	'Bacterial Vaginosis'	'Enterobacter'	0.0221705
1955	'Bacterial Vaginosis'	'Salmonella'	0.0221705
1956	'Bacterial Vaginosis'	'Segmented filamentous bacterium'	0.0221705
1957	'Bacterial Vaginosis'	'Shigella'	0.0221705
1958	'Bacterial Vaginosis'	'Rumen bacterium R-9'	0.0221705
1959	'Bacterial Vaginosis'	'Tenericutes'	0.0221705
1960	'Bacterial Vaginosis'	'Serratia'	0.0221705
1961	'Bacterial Vaginosis'	'Acetonema'	0.0221705
1962	'Bacterial Vaginosis'	'Actinobacillus'	0.0221705
1963	'Bacterial Vaginosis'	'Verrucomicrobia'	0.0221705
1964	'Bacterial Vaginosis'	'Vibrio'	0.0221705
1965	'Bacterial Vaginosis'	'Verrucomicrobia bacterium MS-F-88'	0.0221705
1966	'Systemic inflammatory response syndrome'	'Escherichia coli'	0.0221618
1967	'Inflammatory bowel disease(IBD)'	'Stenotrophomonas maltophilia'	0.022159
1968	'Gastric and duodenal ulcer'	'Bacteroides uniformis'	0.0221537
1969	'Gastro-oesophageal reflux'	'Bacteroides uniformis'	0.0221537
1970	'Allergic asthma'	'Bacteroides uniformis'	0.0221537
1971	'Allergy'	'Bacteroides uniformis'	0.0221537
1972	'Ileal Crohn''s disease(CD)'	'Clostridium'	0.0221442
1973	'Cystic fibrosis'	'Clostridia'	0.0221428
1974	'Inflammatory bowel disease(IBD)'	'Bifidobacterium'	0.0221215
1975	'Necrotizing Enterocolitis'	'Fusobacteriaceae'	0.0221076
1976	'Necrotizing Enterocolitis'	'Veillonellaceae'	0.0221076
1977	'Gastric and duodenal ulcer'	'Streptococcus'	0.0220895
1978	'Gastro-oesophageal reflux'	'Streptococcus'	0.0220895
1979	'Allergic asthma'	'Streptococcus'	0.0220895
1980	'Allergy'	'Streptococcus'	0.0220895
1981	'Colon cancer'	'Enterococcus'	0.0220793
1982	'Obesity'	'Clostridium leptum'	0.0220758
1983	'Cystic fibrosis'	'Enterobacter aerogenes'	0.022064
1984	'Cystic fibrosis'	'Enterobacter hormaechei'	0.022064
1985	'Cystic fibrosis'	'Klebsiella pneumoniae'	0.022064
1986	'Cystic fibrosis'	'Shigella dysenteriae'	0.022064
1987	'Periodontal'	'Clostridium leptum'	0.0220331
1988	'Recurrent wheeze'	'Streptococcus'	0.0220131
1989	'Atopic sensitisation'	'Streptococcus'	0.0220131
1990	'Allergic sensitization'	'Streptococcus'	0.0220131
1991	'Ulcerative colitis'	'Betaproteobacteria'	0.0219914
1992	'Atopy'	'Bacteroidaceae'	0.0219828
1993	'Periodontal'	'Bacteroidaceae'	0.0219756
1994	'Infectious colitis'	'Klebsiella'	0.021965
1995	'Eczema'	'Staphylococcus epidermidis'	0.0219361
1996	'Eczema'	'Dietzia maris'	0.0219361
1997	'Necrotizing Enterocolitis'	'Staphylococcus aureus'	0.0219329
1998	'Diarrhea Irritable bowel syndrome(IBS)'	'Bacteroides uniformis'	0.0219315
1999	'Clostridium difficile infection(CDI)'	'Pseudomonas'	0.0219295
[truncated: 8,939 more rows]
